# Supplementary material for: Comparative analysis of flavonoid metabolites from different parts of Hemerocallis citrina
Source: BMC Plant Biol. 2023 Oct 13;23:491. doi: 10.1186/s12870-023-04510-6 (PMC10571393; doi:10.1186/s12870-023-04510-6)
Supplement: Supplementary file 1 — Supplementary Material 1 [file 12870_2023_4510_MOESM1_ESM.xlsx]

## Sheet: Sheet1
Supplementary Table S1. The flavonoid metabolites of all samples.
#ID	Formula	compounds	Q1 (Da)	Q3 (Da)	Ionization model	Class I	Class II	Fh1	Fh2	Fh3	Lh1	Lh2	Lh3	Sh1	Sh2	Sh3	Rh1	Rh2	Rh3
meta_1	C30H28O13	Eriodictyol-7-O-(6''-O-p-coumaroyl)glucoside	595.15	287.06	[M-H]-	Flavonoids	Flavanones	9	9	9	52027.2	44429.7	92359.5	62834.1	53364.4	46985.1	417872	391957	198442
meta_2	C15H10O7	Morin	301.04	151	[M-H]-	Flavonoids	Flavonols	78572.4	125550	198228	2.96242e+06	3.33479e+06	3.30451e+06	447578	409989	448844	5889.96	3716.52	4489.56
meta_3	C28H34O14	Didymin (Isosakuranetin-7-O-rutinoside)	593.19	285.08	[M-H]-	Flavonoids	Flavanones	317186	341901	283851	309451	1.33722e+06	663014	74997.6	64492.3	232803	303385	201219	9
meta_4	C22H22O12	Nepetin-7-O-glucoside(Nepitrin)	479.12	317.06	[M+H]+	Flavonoids	Flavones	1.34032e+06	1.29637e+06	1.724e+06	1.00035e+07	8.29316e+06	1.22175e+07	1.00785e+06	1.28026e+06	1.93699e+06	9	9	9
meta_5	C30H26O12	Procyanidin B2*	577.14	407.08	[M-H]-	Tannins	Proanthocyanidins	3268.03	2123.43	2316.5	2.32769e+06	2.2832e+06	2.53167e+06	28227.7	25911.7	37058.4	5816.78	1795.45	6360.71
meta_6	C21H24O11	Epicatechin-3'-O-β-D-glucopyranoside	451.13	289.07	[M-H]-	Flavonoids	Flavanols	12685.9	35786.6	35505.3	523855	671337	690910	269658	174291	165239	30334.7	36847.8	25870.4
meta_7	C19H18O11	Mangiferin	421.08	301.05	[M-H]-	Flavonoids	Other Flavonoids	35218.9	768129	1.25918e+06	1.93776e+06	86341	417168	2.68632e+06	419034	2.79042e+06	2.71557e+06	785517	440549
meta_8	C33H40O20	Chrysoeriol-8-C-arabinoside-7-O-Sophoroside	755.2	447.2	[M-H]-	Flavonoids	Flavones	16828.9	15861.8	20395.1	103790	111468	108408	47642	65989.7	56489.5	9	9	9
meta_9	C36H36O19	kaempferol-3-caffeoyldiglucoside	771.18	609.14	[M-H]-	Flavonoids	Flavonols	2.47456e+07	7.54375e+06	1.38955e+07	268371	197230	333947	118586	170273	147353	6493.17	7341.32	6650.05
meta_10	C15H12O6	Eriodictyol (5,7,3',4'-Tetrahydroxyflavanone)	287.06	135.05	[M-H]-	Flavonoids	Flavanones	222347	211364	487694	550137	727308	693347	764184	293912	414513	175199	57236.4	230702
meta_11	C15H12O2	4-Hydroxychalcone	225.09	147.04	[M+H]+	Flavonoids	Chalcones	7399.25	3655.74	21830.6	78484.5	67799.8	45322.3	14011.9	15349	14236.8	9606.44	21820.7	18213.4
meta_12	C15H10O6	Kaempferol (3,5,7,4'-Tetrahydroxyflavone)	285.04	151	[M-H]-	Flavonoids	Flavonols	1.24383e+06	1.7003e+06	3.38914e+06	4.61847e+06	7.45991e+06	6.06837e+06	574398	216643	318254	6602.92	11361	10993.2
meta_13	C30H26O13	Kaempferol-3-O-(6''-p-Coumaroyl)glucoside (Tiliroside)	593.13	285.04	[M-H]-	Flavonoids	Flavonols	543687	479740	496124	422053	2.53185e+06	1.23626e+06	97232.1	124036	229061	9	9	9
meta_14	C27H32O14	Naringenin-7-O-Neohesperidoside(Naringin)	579.17	271.06	[M-H]-	Flavonoids	Flavanones	1.17404e+06	1.40442e+06	1.45429e+06	1.50871e+07	1.17805e+07	1.43172e+07	7.607e+06	8.97613e+06	8.75485e+06	20271.8	15440.2	6179.91
meta_15	C21H20O10	Kaempferol-3-O-rhamnoside (Afzelin)(Kaempferin)*	431.1	285.04	[M-H]-	Flavonoids	Flavonols	9	9	9	702174	471214	488042	14005.8	13028	18896.4	3081.86	7256.49	2072.22
meta_16	C28H34O15	Hesperetin-7-O-neohesperidoside(Neohesperidin)*	609.18	301.07	[M-H]-	Flavonoids	Flavanones	1.44508e+06	1.97212e+06	1.97816e+06	2.4868e+06	2.46704e+06	3.77476e+06	3.93807e+06	6.03251e+06	1.0369e+07	73580.7	381966	297424
meta_17	C15H10O10S	Quercetin-3-O-Sulfonate	380.99	301.04	[M-H]-	Flavonoids	Flavonols	9	9	9	9	9	9	9	9	9	1.37561e+06	302438	874035
meta_18	C26H28O15	Orientin-2''-O-xyloside	581.15	449.11	[M+H]+	Flavonoids	Flavones	114554	56842	70021.9	1.84374e+06	2.83791e+06	2.35261e+06	198950	191498	162012	7430.8	6303.1	4750.24
meta_19	C33H42O19	Naringenin-7-O-Rutinoside-4'-O-glucoside	741.23	579.18	[M-H]-	Flavonoids	Flavanones	20621.8	20876.8	16404.4	246339	334065	333301	169334	144331	158409	20585.8	12814.5	12597
meta_20	C15H10O6	Luteolin (5,7,3',4'-Tetrahydroxyflavone)	285.04	151	[M-H]-	Flavonoids	Flavones	18217.9	12601.8	22805.8	60920.5	61977.7	95766	68770.1	37128.7	50690	64745.5	29294.8	34562
meta_21	C16H12O7	Isorhamnetin; 3'-Methoxy-3,4',5,7-Tetrahydroxyflavone	315.05	151	[M-H]-	Flavonoids	Flavonols	1.68923e+06	2.91948e+06	4.12873e+06	4.54683e+07	4.81109e+07	5.02258e+07	9.41041e+06	6.19209e+06	7.86085e+06	48796.3	44188.5	25740.5
meta_22	C31H30O15	Luteolin-7-O-(6''-eudesmyl)glucoside	641.15	285.3	[M-H]-	Flavonoids	Flavones	4933.21	14035.5	9616.95	32547.6	44233.8	38618.7	116796	71866.7	84167	11567.8	11151.6	8975.64
meta_23	C15H12O4	1,8-dihydroxy-2,6-dimethylxanthen-9-one	255.07	255.06	[M-H]-	Flavonoids	Other Flavonoids	337757	472222	2.78485e+06	136979	179987	149857	296837	327551	198478	2.89378e+07	3.36538e+07	2.13361e+07
meta_24	C15H12O6	Aromadendrin (Dihydrokaempferol)	287.06	259.07	[M-H]-	Flavonoids	Flavanonols	1.05947e+06	597431	1.27082e+06	889597	1.08002e+06	1.098e+06	268578	153184	186625	19618	81996.9	32711.4
meta_25	C15H10O6	3,5,7,2'-Tetrahydroxyflavone; Datiscetin	285.04	257.05	[M-H]-	Flavonoids	Flavones	751920	1.14119e+06	1.9123e+06	2.99304e+06	4.76506e+06	4.19926e+06	350065	146704	232539	9	9	9
meta_26	C21H24O11	Epicatechin glucoside	451.12	289.07	[M-H]-	Flavonoids	Flavanols	9	9	9	507777	689740	622818	169827	132789	93647.1	9495.48	2476.71	9725.82
meta_27	C21H22O11	Eriodictyol-8-C-glucoside	449.11	287.06	[M-H]-	Flavonoids	Flavanones	304340	333466	315251	1.03224e+06	1.25097e+06	1.17256e+06	379163	474100	476133	12259.9	65228	10426.7
meta_28	C16H12O6	5,6,7-Tetrahydroxy-8-methoxyflavone*	301.07	286.05	[M+H]+	Flavonoids	Flavones	21009.6	8018.61	543.05	166678	229125	224545	757436	32187.5	72252.6	1.45159e+07	1.24751e+07	7.38757e+06
meta_29	C21H20O11	Kaempferol-7-O-glucoside*	447.09	285.04	[M-H]-	Flavonoids	Flavonols	8.43791e+06	6.84991e+06	1.28033e+07	4.46458e+06	7.09639e+06	6.49497e+06	414049	317605	705767	153247	154324	74423.7
meta_30	C20H18O12	Myricetin-3-O-arabinoside	449.07	316	[M-H]-	Flavonoids	Flavonols	16379.1	24240.6	36445.2	111684	197564	199209	119126	46864.2	51505.5	2672.98	7310.15	2780.32
meta_31	C17H16O5	4'-Hydroxy-5,7-dimethoxyflavanone	299.09	119.05	[M-H]-	Flavonoids	Flavanones	12227.8	23790.5	54188.5	520354	363004	577588	319505	246262	295432	3297.51	891.381	1927.76
meta_32	C27H30O16	Quercetin-3-O-robinobioside	609.15	300.03	[M-H]-	Flavonoids	Flavonols	5.56346e+06	6.95258e+06	6.21578e+06	4.92538e+06	5.97162e+06	6.58188e+06	1.40698e+06	1.37213e+06	1.44994e+06	5082.76	3926.19	3588.05
meta_33	C27H24O11	Tricin-4'-O-eudesmic acid	523.12	329.2	[M-H]-	Flavonoids	Flavones	17317.4	12712.3	17485.1	4754.17	2714.4	5439.82	8976.31	10505.4	10378.1	2846.65	5525.17	3067.72
meta_34	C15H8O8	3-O-Methylellagic acid	315.01	299.99	[M-H]-	Tannins	Tannin	139288	88325.5	50971.8	465866	425388	285550	180629	85424.6	96608.3	1.76737e+06	1.72959e+06	1.32929e+06
meta_35	C21H22O5	Isoxanthohumol	353.14	119.05	[M-H]-	Flavonoids	Flavonols	35608.8	14957.3	17933.2	7500.45	10172.4	9698.47	6149.17	10143.7	7481.5	33931.2	2635.38	44647.8
meta_36	C21H21O12+	Delphinidin-3-O-glucoside (Mirtillin)	465.1	303.05	[M]+	Flavonoids	Anthocyanidins	59407.4	52132	60316	4.31656e+06	4.91518e+06	3.8958e+06	1.52178e+06	2.38007e+06	1.42203e+06	4111.82	2638.69	981.231
meta_37	C27H30O15	Vitexin-2''-O-galactoside	595.17	433.12	[M+H]+	Flavonoids	Flavones	17770.7	45868	14053.3	6.41412e+06	4.41928e+06	4.95218e+06	1.89005e+06	2.62605e+06	2.43858e+06	93095.5	239187	22948.9
meta_38	C18H18O6	5-Hydroxy-7,8,4'-Trimethoxyflavanone	331.12	197.05	[M+H]+	Flavonoids	Flavanones	3536.55	1924.22	1837.47	1495.16	3410.92	5069.59	14655.9	13603.9	10417.9	84213.7	79522.8	44230.6
meta_39	C15H12O5	3,5,7-Trihydroxyflavanone (Pinobanksin)	271.06	151	[M-H]-	Flavonoids	Flavanonols	3.10463e+06	1.86269e+06	2.11276e+06	1.57323e+06	4.13218e+06	3.35477e+06	7.59478e+06	309827	1.01699e+06	2.7209e+06	329331	3.30073e+06
meta_40	C17H14O7	Quercetin-3,3'-dimethyl ether	329.07	271.03	[M-H]-	Flavonoids	Flavonols	4407.66	2982.76	4996.07	5580.22	4511.51	2238.36	4318.87	5085.21	5173.64	1.04242e+06	1.21521e+06	651351
meta_41	C14H10O4	5-hydroxy-2-methoxyxanthen-9-one	241.05	223.04	[M-H]-	Flavonoids	Other Flavonoids	24977.2	21694	34132.3	29667.1	56730	36409.9	72492.4	60463.9	87189.8	56876.8	45677.5	98498.1
meta_42	C16H14O5	4'-Demethyl-3,9-dihydropunctatin	285.08	179.03	[M-H]-	Flavonoids	Flavones	9	9	9	127754	216624	343783	277699	90157.3	113299	17854.2	1403.94	10166.8
meta_43	C15H12O7	Taxifolin(Dihydroquercetin)	303.05	125.02	[M-H]-	Flavonoids	Flavanonols	424842	472762	847331	1.94524e+06	2.82883e+06	2.30391e+06	237968	249068	233519	19173.9	27714.8	7397.69
meta_44	C22H24O11	Hesperetin-5-O-glucoside	463.12	301.07	[M-H]-	Flavonoids	Flavanones	291510	445246	308161	1.73356e+06	2.13455e+06	1.70252e+06	255763	387276	325902	5520.89	1672.93	2588.3
meta_45	C21H22O10	Isosalipurposide (Phlorizin Chalcone)	435.13	273.09	[M+H]+	Flavonoids	Chalcones	65401.5	84955.9	70545.4	33780.5	55748.7	24535.5	42973	43173	53459.6	90785.2	49147.6	10066.6
meta_46	C23H26O10	Farrerol-7-O-glucoside	463.16	301.11	[M+H]+	Flavonoids	Flavanones	14324.3	7406.54	10743	11299	27425.5	12745.3	7172.88	9364.6	5769.43	1.84258e+07	1.75862e+07	9.83535e+06
meta_47	C21H20O12	6-Hydroxykaempferol-7-O-glucoside	465.1	303.1	[M+H]+	Flavonoids	Flavonols	484860	1.25502e+06	616335	9.60641e+06	1.40415e+07	1.29319e+07	1.30566e+06	2.16766e+06	2.40454e+06	31171.1	29189.1	12981.2
meta_48	C23H16O6	7-Benzyloxy-5-hydroxy-3',4'-methylenedioxyflavonoid	387.16	207.1	[M-H]-	Flavonoids	Flavones	30197.7	25440.3	30460.5	264037	257573	273014	3.28652e+06	4.29235e+06	4.95758e+06	68576.2	141509	43181.6
meta_49	C21H22O11	Dihydrokaempferol-7-O-glucoside	449.11	287.06	[M-H]-	Flavonoids	Flavanonols	107222	113044	102066	207511	327892	279792	165099	286341	276230	67560.4	77043	49049.5
meta_50	C21H20O12	6-Methoxyquercetin-3-O-Xyloside	465.1	333.07	[M+H]+	Flavonoids	Flavonols	13788.8	6718.41	8171.46	15065	8461.69	16434.3	53981.2	6675.01	9504.63	71923.6	51975	34053.3
meta_51	C15H14O6	5,7,3',4',5'-Pentahydroxyflavan (Tricetiflavan)	289.07	151.04	[M-H]-	Flavonoids	Flavanols	5004.07	4820.15	12073.3	1.09241e+06	969288	1.11834e+06	116225	123356	132479	8203.1	16537.5	4422.9
meta_52	C30H26O12	Procyanidin B3*	577.14	407.08	[M-H]-	Tannins	Proanthocyanidins	2515.14	3315.32	1242.1	2.19131e+06	2.09493e+06	2.23112e+06	24691.4	23095.2	38013.7	6252.74	3331.41	6597.59
meta_53	C22H22O12	Isorhamnetin-8-C-glucoside	479.12	383.5	[M+H]+	Flavonoids	Flavonols	16410.1	15901.7	18699.5	159915	201384	180044	117398	104861	127060	7585.22	7598.77	5272.06
meta_54	C21H22O11	6-C-Glucosyl-2-Hydroxynaringenin	449.11	269.05	[M-H]-	Flavonoids	Flavanones	286852	345917	273683	7.70341e+06	7.41004e+06	7.67918e+06	1.12833e+06	1.05903e+06	926559	719810	849723	311593
meta_55	C15H10O7	Tricetin (5,7,3',4',5'-Pentahydroxyflavone)	301.04	151	[M-H]-	Flavonoids	Flavones	105362	106367	84945.4	694997	725937	756676	123438	53117.9	81152.6	28089.8	6930.99	9172.73
meta_56	C16H10O8	3,3'-O-Dimethylellagic Acid	329.03	298.98	[M-H]-	Tannins	Tannin	9	9	9	11518.8	1383.11	1827.53	33631.6	42323.8	28709.7	1.79088e+06	2.11429e+06	1.22683e+06
meta_57	C21H22O11	Aromadendrin-7-O-glucoside	449.11	287.06	[M-H]-	Flavonoids	Flavanonols	436005	464477	458769	219891	1.04176e+06	266801	105937	563219	457706	56113	21982.9	26801.6
meta_58	C27H28O18	Quercetin-3-O-(2''-O-glucosyl)glucuronide	641.13	303.05	[M+H]+	Flavonoids	Flavonols	72361.7	101015	134205	484821	516256	433207	614211	778916	511712	3123.41	4578.46	2792.19
meta_59	C24H24O11	Acacetin-7-O-(6''-O-acetyl)glucoside	487.12	163	[M-H]-	Flavonoids	Flavones	69442.1	72693.6	57703.6	313891	607602	425835	545305	370923	318440	42531.9	53066.1	22004.3
meta_60	C43H48O24	kaempferol-3-feruloyldiglucoside-7-glucoside	947.25	785.2	[M-H]-	Flavonoids	Flavonols	9	9	9	56796.3	60367.1	57372.9	11401.1	9349.17	13684.7	9	9	9
meta_61	C27H30O16	Isoluteolin-6,8-di-C-glucoside	611.16	491.12	[M+H]+	Flavonoids	Flavones	10206.6	1017.61	3453.38	232665	197998	242410	120749	212705	243980	14922.3	8698.34	2995.34
meta_62	C27H30O15	Apigenin-6,8-di-C-glucoside (Vicenin-2)	595.17	457.13	[M+H]+	Flavonoids	Flavones	10944.9	14771.9	4006.34	5.33036e+06	4.87314e+06	5.47119e+06	2.00163e+06	2.44586e+06	2.63315e+06	64789.4	88873	25693.5
meta_63	C20H20O7	3,5,7,3'4'-Pentamethoxyflavone	373.13	343.08	[M+H]+	Flavonoids	Flavones	3586.93	545.251	2507.08	15682.2	11799.4	30888.8	32132.8	16447.7	98477.6	13684.8	75268	18125.9
meta_64	C36H36O18	kaempferol-3-p-coumaroyldiglucoside	755.19	285.04	[M-H]-	Flavonoids	Flavonols	1.17551e+06	1.43876e+06	1.14512e+06	5485.84	6011.38	12328.5	2406.61	672.837	2062.03	1473.67	1696.05	2116.56
meta_65	C27H30O14	Apigenin-7-O-rutinoside (Isorhoifolin)	579.17	271.04	[M+H]+	Flavonoids	Flavones	183264	176034	156944	2.00005e+06	1.8701e+06	1.27449e+06	406241	359870	399845	21705.3	15400	13514.2
meta_66	C28H32O16	Chrysoeriol-6-C-glucoside-4'-O-glucoside	625.18	463.13	[M+H]+	Flavonoids	Flavones	137819	208960	284975	1.03424e+06	1.07979e+06	801234	552444	593432	625751	236648	465866	31916.4
meta_67	C13H8O4	1,7-Dihydroxyxanthone	227.03	199.04	[M-H]-	Flavonoids	Other Flavonoids	9604.45	19082.3	3058.24	11257.5	9328.45	5074.39	5159.28	17783.1	4480.79	191491	179265	135877
meta_68	C16H14O4	Cryptostrobin (8-C-Methyl-5,7-Dihydroxyflavanone)	269.08	165.02	[M-H]-	Flavonoids	Flavanones	855.349	3498.43	3721.36	29832.2	38448.9	48040.5	14110.6	11237	11620.2	1109.38	4974.23	11056.9
meta_69	C19H18O8	5,7-Dihydroxy-6,3',4',5'-tetramethoxyflavone (Arteanoflavone)	375.11	345.06	[M+H]+	Flavonoids	Flavones	7429.28	5249.12	2915.35	15322.9	9867.71	9040.97	10459.9	24784.5	28828.2	8274.39	15682.6	10873.1
meta_70	C18H18O5	(3R)-5,7-Dihydroxy-6,8-dimethyl-3-(4'-hydroxybenzyl)-chromone-4-one	313.11	207.06	[M-H]-	Flavonoids	Other Flavonoids	14095.4	28699.9	81787	77792.4	68271.2	44634.6	26064	31364.8	48480.3	2606.33	3737.34	3641.12
meta_71	C20H24O9	7-O-Methylaloesin	409.15	247.09	[M+H]+	Flavonoids	Other Flavonoids	45750.6	54494.7	44445.6	1.07817e+06	644049	706376	206361	197001	311519	48217.5	42417.8	42197.4
meta_72	C21H24O11	Sieboldin	451.12	289.07	[M-H]-	Flavonoids	Chalcones	7978.52	3558.57	4137.83	44509.2	63586.3	61800.3	77201.8	18657.5	34033.4	194278	660694	106411
meta_73	C21H21O11+	Cyanidin-3-O-glucoside (Kuromanin)*	449.11	287.06	[M]+	Flavonoids	Anthocyanidins	1.77232e+06	2.57965e+06	1.74363e+06	3.83962e+07	7.61508e+07	5.87276e+07	9.01432e+06	6.97661e+06	5.34674e+06	24057.6	219489	69039.3
meta_74	C15H10O7	6-Hydroxyluteolin	301.04	255.02	[M-H]-	Flavonoids	Flavones	63506.2	93215.9	170994	2.09042e+06	2.16105e+06	2.47331e+06	646168	746590	803147	9	9	9
meta_75	C21H20O12	Quercetin-7-O-glucoside	463.09	301.04	[M-H]-	Flavonoids	Flavonols	257070	400036	318671	1.67707e+06	2.31422e+06	2.38815e+06	250936	326667	429829	3143.32	1242.83	4148.43
meta_76	C21H20O11	Kaempferol-3-O-galactoside (Trifolin)*	447.09	285.04	[M-H]-	Flavonoids	Flavonols	1.40156e+07	4.33599e+06	3.14943e+06	3.49867e+06	6.56964e+06	5.50417e+06	588657	337185	450975	54795.9	88837.4	32798.8
meta_77	C16H14O6	Disporopsin	301.07	179.03	[M-H]-	Flavonoids	Flavones	386784	562444	963426	13672921	1.54825e+07	1.54387e+07	2.20424e+06	1.66356e+06	1.80747e+06	28141.5	18954.6	16296.1
meta_78	C28H32O16	Chrysoeriol-6,8-di-C-glucoside	625.18	607.17	[M+H]+	Flavonoids	Flavones	48514.3	85448.9	224187	1.57744e+07	1.26119e+07	1.55224e+07	5.33236e+06	9.91016e+06	9.65674e+06	104746	130349	42544.7
meta_79	C30H32O18	Luteolin-7-O-(6''-malonyl)glucoside-5-O-rhamnoside	681.17	287.05	[M+H]+	Flavonoids	Flavones	397486	346749	425635	21528.9	9755.79	16727.5	10876.7	9	3407.4	2823.31	683.882	4971.49
meta_80	C15H10O9S	Kaempferol-3-O-sulfonate	365	285.04	[M-H]-	Flavonoids	Flavonols	9	9	9	9	9	9	9	9	9	1.86633e+06	387275	997344
meta_81	C21H20O10	Kaempferol-7-O-rhamnoside*	431.1	285.04	[M-H]-	Flavonoids	Flavonols	158292	15348.4	117569	745526	654701	572555	19732.5	16929.3	22275.5	5080.38	5345.61	3503.53
meta_82	C20H18O10	Kaempferol-3-O-arabinoside (Juglanin)	417.08	285.04	[M-H]-	Flavonoids	Flavonols	4.55009e+06	3.99534e+06	4.39405e+06	2.76226e+06	4.8511e+06	3.78063e+06	210414	97426.6	325870	6753.48	5786.3	8936.03
meta_83	C15H12O4	Pinocembrin (Dihydrochrysin)	255.07	151	[M-H]-	Flavonoids	Flavanones	21657.7	151394	1.25115e+06	59704.7	234673	36118.9	41897.3	5552.52	17601.3	4686.3	3340.37	3722.86
meta_84	C30H26O12	Procyanidin B1	577.14	425.09	[M-H]-	Tannins	Proanthocyanidins	3160.91	7407.53	8202.52	399952	448042	291512	7791.45	6667.6	10925.9	14805.9	3263.84	3984.35
meta_85	C24H24O13	Naringenin-7-O-(6''-malonyl)glucoside	521.13	273.08	[M+H]+	Flavonoids	Flavanones	193875	140489	182909	211566	299869	303481	88489.9	72365.3	58274.8	2092.78	12104	2708.07
meta_86	C15H14O6	Catechin	289.07	245.08	[M-H]-	Flavonoids	Flavanols	31497.4	67946.3	86339.9	3.00505e+06	2.48005e+06	2.44276e+06	351425	214705	240674	33900.9	31664.4	32368.5
meta_87	C17H14O7	3,7-Di-O-methylquercetin	329.07	314.04	[M-H]-	Flavonoids	Flavonols	5005.05	5055.37	4652.01	27685.3	67903.4	117549	70429.3	55077.2	52682.2	4.76815e+06	5.45175e+06	3.32648e+06
meta_88	C18H16O8	Sudachitin	359.08	329.03	[M-H]-	Flavonoids	Flavones	21558.9	8436.24	6587.51	32269.6	8917.56	6949.42	8713.91	49179.7	26897.5	24334.5	37805.5	20261.7
meta_89	C28H32O14	Acacetin-7-O-rutinoside (Linarin)	593.19	285.08	[M+H]+	Flavonoids	Flavones	11424.5	10505.2	9346.96	214920	223730	183866	11507.3	11037.3	10158.4	999.782	8765.1	2707.93
meta_90	C23H24O12	Eriodictyol-7-O-(6''-acetyl)glucoside	491.12	287.1	[M-H]-	Flavonoids	Flavanones	11453.6	14238.3	20570.9	569102	1.68476e+06	861716	748347	243717	226554	6206.16	2743.25	1831.04
meta_91	C23H22O13	Quercetin-3-O-(6''-O-acetyl)galactoside	505.1	300.03	[M-H]-	Flavonoids	Flavonols	14535.6	25298.6	19206.6	130475	409467	303045	47984.5	41031.5	42781.4	2552.93	1268.63	2622.73
meta_92	C27H28O17	Luteolin-6-C-(2''-glucuronyl)glucoside	625.14	505.09	[M+H]+	Flavonoids	Flavones	10205.8	8111.4	13382.6	3.11797e+06	1.89132e+06	3.0225e+06	1.00517e+06	1.68825e+06	1.62586e+06	13089.5	17825.2	10937.8
meta_93	C16H12O4	5-Hydroxy-7-methoxyflavone	267.07	249.05	[M-H]-	Flavonoids	Flavones	4313.85	8995.82	2854.12	1940.42	16841.2	2406.78	2721.59	2821.92	742.054	598249	1.14076e+06	906608
meta_94	C22H22O11	Chrysoeriol-7-O-glucoside	461.11	299.06	[M-H]-	Flavonoids	Flavones	9	9	9	3.5321e+06	3.14646e+06	4.80914e+06	239172	345395	221842	142737	9	119456
meta_95	C27H31O15+	Cyanidin-3-O-rutinoside (Keracyanin)	595.17	287.06	[M]+	Flavonoids	Anthocyanidins	183827	364100	235803	5.46876e+06	7.61278e+06	6.50848e+06	1.13846e+06	707488	560641	19573.6	11037.5	8558.22
meta_96	C22H22O13	Mearnsetin-3-O-glucoside	493.1	331.05	[M-H]-	Flavonoids	Flavones	21677.9	56822.2	26647.8	123637	136515	156537	36830.3	47821.3	86241.4	41146.1	129137	25686.1
meta_97	C16H12O4	6-Hydroxy-2'-methoxyflavone	267.07	252.04	[M-H]-	Flavonoids	Flavones	5691.84	4350.67	7415.81	11053.8	10392.6	11700.7	8420.18	9489.33	11195.2	5326.44	2826.79	6167.1
meta_98	C16H12O6	5,7,2'-Trhiyroxy-8-methoxyflavone	299.06	284.04	[M-H]-	Flavonoids	Flavones	413597	205128	403660	1.69136e+06	2.49899e+06	1.76e+06	2.52581e+06	1.3258e+06	1.27716e+06	988242	1.1899e+06	1.12325e+06
meta_99	C21H22O5	Xanthohumol	355.15	179.04	[M+H]+	Flavonoids	Chalcones	4253.92	9518.64	7310.85	23626.6	20789.2	22628.9	7536.16	5334.01	4043.79	9095.16	16402	20327.1
meta_100	C21H20O12	6-Hydroxyluteolin 5-glucoside	463.09	301.03	[M-H]-	Flavonoids	Flavones	247003	400403	253382	1.73232e+06	1.78525e+06	2.09845e+06	249151	348788	400789	4480.23	8567.85	1614.83
meta_101	C16H16O6	3'-O-Methyl-epicatechin	305.1	139.04	[M+H]+	Flavonoids	Flavanols	7027.85	22699.6	8853.96	180413	133861	195681	71267.3	36322.6	80572	9	9	9
meta_102	C22H22O12	Isotamarixin	479.12	317.06	[M+H]+	Flavonoids	Flavonols	8.29953e+06	8.83576e+06	11485806	4.63674e+07	3.51876e+07	3.76527e+07	2.25901e+07	2.88951e+07	2.19901e+07	66337.4	211843	56886.7
meta_103	C17H14O5	5-Hydroxy-6,7-dimethoxyflavone	297.07	254.07	[M-H]-	Flavonoids	Flavones	11650.1	4803.61	2877.13	32469.2	36075.7	47557.8	68913.5	37007.3	69258.5	1.55088e+07	1.53506e+07	7.96731e+06
meta_104	C21H20O10	Apigenin-6-C-glucoside (Isovitexin)	431.1	311.05	[M-H]-	Flavonoids	Flavones	10664.3	13684	15992.3	6.69512e+06	5.4528e+06	7.21179e+06	6.10307e+06	8.62824e+06	9.21942e+06	57996.2	107171	31222.7
meta_105	C26H28O16	Quercetin-3-O-(6''-O-arabinosyl)glucoside	595.13	300.03	[M-H]-	Flavonoids	Flavonols	61626	75505.9	56228.7	125196	150353	154069	48009.4	51064.2	43738.7	1225.51	2725.05	6415.35
meta_106	C16H12O7	3-O-Methylquercetin	315.05	271.02	[M-H]-	Flavonoids	Flavonols	4921.44	7433.18	7622.13	52472.8	53794.2	53303.3	52625.7	15135.1	22582.2	1.22918e+06	1.11593e+06	770636
meta_107	C28H34O15	Hesperetin-7-O-rutinoside (Hesperidin)*	609.18	301.09	[M-H]-	Flavonoids	Flavanones	537067	610082	716210	958621	953946	1.3978e+06	1.89172e+06	2.15208e+06	7.29884e+06	69760.2	448393	323783
meta_108	C20H16O12	Ellagic acid-4-O-rhamnoside	447.06	315.01	[M-H]-	Tannins	Tannin	499579	537701	532021	3.30356e+06	4.2307e+06	3.65165e+06	744247	568876	663842	9403.15	18761.6	12063.3
meta_109	C27H30O17	6-Hydroxykaempferol-7,6-O-Diglucoside	627.16	303.1	[M+H]+	Flavonoids	Flavonols	1.68796e+06	3.75654e+06	2.14399e+06	1.11983e+07	2.17373e+07	1.74144e+07	1.29768e+06	1.36129e+06	1.13192e+06	271114	347454	61104.6
meta_110	C22H22O11	8-Methoxykaempferol-7-O-rhamnoside	461.11	315.05	[M-H]-	Flavonoids	Flavonols	9596.13	10359.4	6734.21	2.86987e+07	1.31503e+07	1.28295e+07	500016	311851	384850	4076.12	20632.8	4689.75
meta_111	C27H30O15	4'-O-Glucosylvitexin	595.17	433.12	[M+H]+	Flavonoids	Flavones	93112.4	256895	302330	293661	546461	541576	286476	232030	276252	17981	137014	42003.3
meta_112	C18H28O10	2,7-Dimethyl-2,4-diene-deca-α,x-diacid 8-O-β-glucoside	403.16	343.14	[M-H]-	Tannins	Tannin	9	9	9	190836	194168	182961	98159.9	125011	174713	14995.9	43155.5	4067.75
meta_113	C21H22O12	Taxifolin-3'-O-glucoside	465.13	303.05	[M-H]-	Flavonoids	Flavanonols	662556	839626	673182	3.50784e+06	4.9559e+06	4.08298e+06	625053	779551	902889	21781.1	28610.2	28068.8
meta_114	C22H20O12	Kaempferide-3-O-glucuronide	475.09	300	[M-H]-	Flavonoids	Flavonols	1454.56	41345	7522.88	76098.4	80779.3	85427.9	14934.9	17255.2	8404.97	9	9	9
meta_115	C39H50O24	kaempferol-3-O-β-glucopyranosyl-(1→2)-[α-rhamnopyranosyl (1→6)]-β-galactopyranoside-7-O-α-rhamnopyranoside	903.27	433.11	[M+H]+	Flavonoids	Flavonols	17989.3	40562	27505.1	550025	701914	554954	104309	76586.6	82998.8	9	9	9
meta_116	C35H28O16	Tricin-4'-O-oxalic acid-7-O-(p-coumaroyl)shikimic acid	703.13	329.2	[M-H]-	Flavonoids	Flavones	13086.3	8664.41	10281.1	6380.6	6449.57	6257.87	9979.82	13114.5	14746.5	2130.55	5555.87	2665.89
meta_117	C21H21O11+	Cyanidin-3-O-galactoside*	449.11	287.06	[M]+	Flavonoids	Anthocyanidins	2.013e+06	2.34076e+06	2.33602e+06	7.26838e+07	9.77106e+07	6.11578e+07	8.03476e+06	9.87377e+06	6.75248e+06	73917.1	168277	62762.6
meta_118	C28H32O16	6-C-Methylquercetin-3-O-rutinoside	625.18	317.06	[M+H]+	Flavonoids	Flavonols	1.03118e+06	1.22382e+06	674107	5.28819e+06	5.26377e+06	1.78463e+06	2.22481e+06	2.93621e+06	2.18482e+06	4169.44	2913.27	9
meta_119	C15H12O6	2-hydroxynaringenin	287.06	125.03	[M-H]-	Flavonoids	Flavanones	12699.3	11826.3	21497.3	39529.1	44815.6	37459.8	28402	13764	14779.9	11281.1	8896.16	13515.4
meta_120	C23H22O12	Kaempferol-3-O-(6''-O-acetyl)glucoside	489.11	285.04	[M-H]-	Flavonoids	Flavonols	33940	739982	69821.1	20304.4	40274.5	28539.6	18439	7286	12324.7	70324.1	33033.1	60731
meta_121	C20H16O13	Ellagic acid-4-O-glucoside	463.05	300.99	[M-H]-	Tannins	Tannin	51595.6	37496	73214.4	69887.6	202889	225128	60172.8	49545.4	37141.9	314711	192521	221698
meta_122	C22H22O11	Chrysoeriol-5-O-glucoside	461.11	299.1	[M-H]-	Flavonoids	Flavones	4.14251e+06	4.41747e+06	4.52976e+06	3.69141e+07	4.15644e+07	3.83984e+07	4.28503e+06	7.45599e+06	6.43896e+06	9	9	9
meta_123	C27H30O17	Quercetin-3,7-Di-O-glucoside	627.14	303.05	[M+H]+	Flavonoids	Flavonols	354655	415376	336006	2.0911e+07	2.52893e+07	2.33618e+07	7.28854e+06	1.08842e+07	6.12025e+06	7048.57	17820.8	7065.14
meta_124	C22H24O11	Hesperetin-7-O-glucoside	465.14	303.09	[M+H]+	Flavonoids	Flavanones	413518	1.75581e+06	365803	4.36817e+06	1.0304e+07	9.75865e+06	574974	675004	845962	54420.5	75664.7	9
meta_125	C21H24O10	Dihydrocharcone-4'-O-glucoside	435.13	273.08	[M-H]-	Flavonoids	Chalcones	17978.3	18448	52267.9	81688.7	175365	172632	162606	54985.7	63928.9	13861.3	9	4681.4
meta_126	C20H18O11	Quercetin-3-O-arabinoside	433.08	300.03	[M-H]-	Flavonoids	Flavonols	150970	212650	259451	2.13766e+06	2.7402e+06	3.1066e+06	364427	478453	506541	9	9	9
meta_127	C16H13NO3	7-Methoxy-3-[1-(3-pyridyl)methylidene]-4-chromanone	268.1	136.06	[M+H]+	Flavonoids	Other Flavonoids	2.06654e+07	1.199e+07	1.58164e+07	2.22365e+07	2.12723e+07	2.15167e+07	7.08208e+06	5.63936e+06	5.68888e+06	5.83121e+06	6.21652e+06	5.97235e+06
meta_128	C27H30O16	Kaempferol-3,7-O-diglucoside	609.15	285.04	[M-H]-	Flavonoids	Flavonols	24127.9	68346.5	22070.4	33873.8	95521.9	56108.7	12860.9	6231.8	12730.2	4801.58	11899.1	7830.87
meta_129	C21H22O10	Naringenin-7-O-glucoside (Prunin)	433.11	271.07	[M-H]-	Flavonoids	Flavanones	311602	430790	129132	66080.7	105486	94072.4	182414	96145.6	167897	28168.7	15319.8	26612.1
meta_130	C27H30O15	Kaempferol-3-O-rutinoside(Nicotiflorin)	593.15	285.04	[M-H]-	Flavonoids	Flavonols	7.24025e+07	6.5052e+07	7.12427e+07	2.29961e+06	6.66485e+06	3.68087e+06	2.10255e+06	614109	1.15829e+06	9	9	9
meta_131	C27H32O15	Neoeriocitrin	595.17	459.11	[M-H]-	Flavonoids	Flavones	39601.4	74757.3	67616.3	150941	106471	83527.9	300129	326049	188801	1726.65	3272.58	5409.65
meta_132	C17H18O5	2,4'-Dihydroxy-4,6-dimethoxydihydrochalcone	303.12	165.06	[M+H]+	Flavonoids	Chalcones	310252	374957	733839	1.02719e+07	1.24036e+07	1.28744e+07	809506	807179	740666	22396.6	18795.4	22802.2
meta_133	C24H24O13	Isorhamnetin-3-O-(6''-acetylglucoside)	519.11	315.05	[M-H]-	Flavonoids	Flavonols	9	9	9	59531	60918	49819	11225.5	17012.3	12881.9	22260.2	21936.8	23548.9
meta_134	C25H28O14	5,2',5'-Trihydroxy-3,7,4'-trimethoxyflavone-2'-O-glucoside	553.16	391.1	[M+H]+	Flavonoids	Flavones	4244.9	21484.1	2332.6	446549	693265	490411	24545	53279	43165.1	11987	3936.47	1745.1
meta_135	C20H20O7	3',4',5',5,7-Pentamethoxyflavone	373.13	343.08	[M+H]+	Flavonoids	Flavones	125299	80294.1	67595.6	304617	395845	475709	907556	466037	2.18851e+06	116101	571919	204446
meta_136	C22H22O11	Rhamnetin-3-O-rhamnoside	461.11	315.05	[M-H]-	Flavonoids	Flavonols	3204.6	1684.4	3532.84	251459	121965	103713	8255.71	9912.43	8064.16	265079	1.61321e+06	414102
meta_137	C21H20O10	Apigenin-7-O-glucoside(Cosmosiin)	431.1	269.04	[M-H]-	Flavonoids	Flavones	55191.8	107535	91164.6	243037	391089	396295	478568	95892.2	133999	154480	14322.9	69910.4
meta_138	C33H40O19	Kaempferol-3-O-robinoside-7-O-rhamnoside (Robinin)	741.22	433.11	[M+H]+	Flavonoids	Flavonols	968810	694847	916343	939428	1.13309e+06	860485	847342	532297	401133	6967.46	12423.9	1216.82
meta_139	C25H24O14	Chrysoeriol-7-O-(6''-malonyl)glucoside	549.12	301.07	[M+H]+	Flavonoids	Flavones	17590.2	20282.4	28345.6	283385	396203	342170	83523.3	95573	91316.2	73353.3	75119	185547
meta_140	C27H30O15	Isovitexin-7-O-glucoside(Saponarin)	593.15	311.06	[M-H]-	Flavonoids	Flavones	2363.92	7034.36	4513.56	1.72083e+06	1.59102e+06	1.55587e+06	761656	804819	991882	16006.6	30977.6	8942.17
meta_141	C20H18O10	Kaempferol-3-O-arabinoside	419.1	287.05	[M+H]+	Flavonoids	Flavonols	7.92216e+06	6.74895e+06	7.95892e+06	9.74494e+06	1.31574e+07	1.16866e+07	479497	234274	484569	5213.53	13923.2	8621.06
meta_142	C33H40O19	Apigenin-7-O-glucoside-4'-O-rutinoside	739.21	269.2	[M-H]-	Flavonoids	Flavones	75028	89637.5	78896	114747	113519	111039	59907.3	59166.6	52778.9	21560.8	14478.1	13653.4
meta_143	C28H32O15	Diosmetin-7-O-rutinoside (Diosmin)*	609.18	301.08	[M+H]+	Flavonoids	Flavones	243574	405438	435482	1.23111e+07	6.25592e+06	7.83179e+06	5.46864e+06	8.49179e+06	7.9413e+06	22956.7	51289	30711.2
meta_144	C21H20O12	Quercetin-3-O-glucoside (Isoquercitrin)*	465.1	303.05	[M+H]+	Flavonoids	Flavonols	1.34185e+06	1.20882e+06	906028	1.18319e+07	2.73848e+07	2.54125e+07	970375	2.80353e+06	4.34051e+06	26439.8	28714.1	18080.5
meta_145	C21H20O12	Quercetin-5-O-β-D-glucoside*	465.1	303.05	[M+H]+	Flavonoids	Flavonols	1.34185e+06	1.20882e+06	906028	1.18319e+07	2.73848e+07	2.54125e+07	970375	2.80353e+06	4.34051e+06	26439.8	28714.1	18080.5
meta_146	C27H30O16	Orientin-7-O-glucoside	611.16	465.1	[M+H]+	Flavonoids	Flavones	3.65644e+06	2.26996e+06	3.5309e+06	2.13876e+06	3.75321e+06	2.87042e+06	489761	446502	165511	12374.5	11216.1	3622.01
meta_147	C27H30O16	Isorhamnetin-3-O-(2''-O-xylosyl)glucoside	611.16	317.06	[M+H]+	Flavonoids	Flavonols	24344.6	108534	13328.4	1.07115e+07	7.39206e+06	8.32723e+06	1.44584e+06	1.6095e+06	1.37787e+06	2426.31	10620	5444.2
meta_148	C21H22O10	Naringenin-6-C-Glucoside	435.13	285.08	[M+H]+	Flavonoids	Flavanones	31238.3	10224.6	8569.98	261365	262583	366865	80849.9	188603	224602	26519	34713.5	4700.46
meta_149	C27H30O16	Luteolin-7,3'-di-O-glucoside	611.16	287.06	[M+H]+	Flavonoids	Flavones	237511	290086	264622	313339	561838	490823	43566.7	73311.5	6713.39	17908.9	15471.1	3452.74
meta_150	C21H20O11	Isorhamnetin-3-O-arabinoside	449.11	317.06	[M+H]+	Flavonoids	Flavonols	1.25331e+06	1.80113e+06	2.53718e+06	1.61019e+07	1.87936e+07	1.16928e+07	2.1511e+06	1.75344e+06	887634	5939.7	5665.1	11515.6
meta_151	C27H30O15	Vitexin-2''-O-glucoside	595.17	577.16	[M+H]+	Flavonoids	Flavones	171611	271770	64735.8	3.9619e+07	4.08043e+07	3.75797e+07	1.66214e+07	1.92455e+07	1.95844e+07	358713	533163	200308
meta_152	C28H32O17	Isorhamnetin-3-O-sophoroside	641.17	317.07	[M+H]+	Flavonoids	Flavonols	809977	1.38287e+06	887354	5.22841e+06	4.50865e+06	9.45512e+06	646889	1.04199e+06	461593	10160.1	20289.2	7498.56
meta_153	C33H40O19	Luteolin-7-O-(2''-O-rhamnosyl)rutinoside	741.23	433.12	[M+H]+	Flavonoids	Flavones	51007.4	113515	87886.2	2.00687e+06	1.7335e+06	1.99015e+06	39848.7	39138.2	89789.6	8838.53	5519.51	2180.46
meta_154	C16H14O5	Isosakuranetin (5,7-Dihydroxy-4'-methoxyflavanone)	287.09	153.02	[M+H]+	Flavonoids	Flavanones	4595.87	18994.9	13515.6	26597	17021	9	9501.35	11923.4	15747.5	1.18774e+06	829647	951049
meta_155	C15H14O7	Epigallocatechin	305.07	125.02	[M-H]-	Flavonoids	Flavanols	9154.95	4840.41	3267.92	22959.2	42661.6	51493.9	260581	39000.3	91023.1	81904.7	17269.1	14106.2
meta_156	C33H40O20	Isoorientin-7-O-(2''-rhamnosyl)glucoside	757.22	431.4	[M+H]+	Flavonoids	Flavones	14783.4	17497.2	27435.5	113097	116240	94254.9	23014.5	3825.42	22865.5	2031.98	7091.01	3432.25
meta_157	C33H40O20	Isorhamnetin-3-O-rutinoside-7-O-arabinoside	757.22	317.06	[M+H]+	Flavonoids	Flavonols	9192.13	11557.8	7137.2	1.91078e+06	1.97893e+06	1.73557e+06	643318	320378	603728	1377.75	2020.49	3247.02
meta_158	C27H30O15	Quercetin-3,7-Di-O-rhamnoside	595.16	303.04	[M+H]+	Flavonoids	Flavonols	54295.7	60329.3	58126	630647	550653	508456	331359	452618	303507	4412.7	1574.12	2240.12
meta_159	C16H12O7	Nepetin (5,7,3',4'-Tetrahydroxy-6-methoxyflavone)	317.07	302.04	[M+H]+	Flavonoids	Flavones	77275.1	19893.2	143565	116744	160715	85962	14315.4	15296.1	15288.7	1.48341e+07	1.11745e+07	9.62454e+06
meta_160	C20H18O11	Morin-3-O-lyxoside	433.08	300.03	[M-H]-	Flavonoids	Flavonols	138643	195137	216614	2.28818e+06	2.19118e+06	2.4605e+06	322065	487632	435756	1868.08	1669.73	1383.73
meta_161	C34H42O21	Isorhamnetin-3-O-rutinoside-4'-O-glucoside	787.23	317.06	[M+H]+	Flavonoids	Flavonols	353093	591232	423929	970267	1.03749e+06	952969	291405	167546	235356	9	9	9
meta_162	C22H24O11	4'-methoxy-7-O-β-D-glucopyranosyl-8,3'-dihydroxyflavanone	465.14	303.08	[M+H]+	Flavonoids	Flavanones	15166.6	26370.2	34163.3	232040	508600	330626	6288.87	35799.9	22502.6	2631.76	1232.59	3335.95
meta_163	C34H42O21	Chrysoeriol-6,8-di-C-glucoside-4'-O-glucoside	787.23	625.17	[M+H]+	Flavonoids	Flavones	53205.3	74659.9	32073.2	584639	376261	605862	175550	165336	169398	55033.9	41581.8	38743
meta_164	C21H22O10	Isohemiphloin	433.11	313.07	[M-H]-	Flavonoids	Flavanones	44913.1	51913.2	48094.9	143430	158675	167022	152984	88000.8	130123	17141.7	35508.7	18095
meta_165	C25H24O15	3'-O-Methyltricetin-7-O-(6''-malonyl)glucoside	565.12	317.07	[M+H]+	Flavonoids	Flavones	22086.5	56054.5	67341	140254	264448	159247	62093.9	34641.7	57767.3	22825.1	20639.8	30597.7
meta_166	C20H20O5	2,4,2',4'-tetrahydroxy-3'-prenylchalcone	341.14	137.06	[M+H]+	Flavonoids	Chalcones	20710.5	54711.4	64867.3	138099	289989	218338	1.52507e+06	1.24611e+06	1.41416e+06	905769	1.10507e+06	2.03233e+06
meta_167	C21H24O11	3-Hydroxyphloretin-4'-O-glucoside	451.12	167.03	[M-H]-	Flavonoids	Chalcones	20720	22101.1	39792.9	34748	19855.4	44025.3	299148	209175	225272	63043.6	41942.4	28670
meta_168	C27H30O17	Quercetin-5,4'-di-O-glucoside	627.15	303.05	[M+H]+	Flavonoids	Flavonols	21669	14036.8	2842.42	257587	598584	319699	32946.3	101811	38175.5	3790.85	9294.21	2523.24
meta_169	C21H22O11	3,4,2',4',6'-Pentahydroxychalcone-4'-O-glucoside	449.11	287.06	[M-H]-	Flavonoids	Chalcones	24159.7	23034.7	7567.57	836388	1.33298e+06	885982	233738	123093	70158.9	46292.5	7043.21	18924.1
meta_170	C16H12O7	Tamarixetin (3,3',5,7-Tetrahydroxy-4'-Methoxyflavone)	317.07	285.04	[M+H]+	Flavonoids	Flavonols	213818	359880	634335	6.53806e+06	7.57262e+06	7.34366e+06	838396	678875	722804	104496	47405	15594.9
meta_171	C22H24O9	3,5,6,7,8,3',4'-Heptamethoxyflavone	433.15	403.11	[M+H]+	Flavonoids	Flavonols	11910.6	6653.94	6929.29	405387	566333	833565	1.65481e+06	729125	4.43485e+06	129250	870591	267457
meta_172	C34H42O21	Chrysoeriol-6,8-di-C-glucoside-7-O-glucoside	787.23	625.1	[M+H]+	Flavonoids	Flavones	27107.8	35457.9	53309.4	328637	376506	519725	148626	154856	152392	28840.7	10562.5	16661.3
meta_173	C27H30O17	Quercetin-3-O-(2''-O-galactosyl)glucoside	627.16	465.1	[M+H]+	Flavonoids	Flavonols	434615	189841	251602	212312	108375	114152	142372	31525.9	107406	77415.9	66197.7	65094.8
meta_174	C40H52O25	Isorhamnetin-3-O-rutinoside-7-O-rutinoside	933.28	479.12	[M+H]+	Flavonoids	Flavonols	267512	310951	180895	7.2452e+06	5.94606e+06	1.10691e+07	4.51146e+06	3.01754e+06	1.73094e+06	3741.08	4058.63	9
meta_175	C33H40O21	Kaempferol-3-O-sophorotrioside	773.21	449.11	[M+H]+	Flavonoids	Flavonols	31658.1	14218.3	19273.7	489328	639352	618338	141717	198424	159150	6575.46	5073.19	1857.75
meta_176	C28H32O16	Chrysoeriol-6-C-glucoside-7-O-glucoside	625.18	607.1	[M+H]+	Flavonoids	Flavones	242686	179714	191950	2.01411e+07	1.24302e+07	18598677	6.36112e+06	1.09545e+07	9.78691e+06	77793.3	261649	112208
meta_177	C25H24O15	Isorhamnetin-3-O-(6''-malonyl)glucoside	565.12	317.08	[M+H]+	Flavonoids	Flavonols	32848.9	74633.2	74254.7	137582	250113	225139	85469.2	52034.2	50254.7	1260.52	9709.89	43372.4
meta_178	C15H10O6	Scutellarein (5,6,7,4'-Tetrahydroxyflavone)	287.06	269.04	[M+H]+	Flavonoids	Flavones	275002	260144	343293	882195	673529	826893	220157	460573	299754	9	9	9
meta_179	C33H40O20	Kaempferol-3-O-sophoroside-7-O-rhamnoside*	757.22	287.06	[M+H]+	Flavonoids	Flavonols	987092	1.72211e+06	885343	463171	695634	430512	88668.7	36827.3	65135.4	1166.81	5686.45	2286.43
meta_180	C17H16O6	2-(2,4-dihydroxybenzyl)-6,8-dihydroxy-7-methyl-3,4-dihydronaphthalen-1(2H)-one	317.1	137.06	[M+H]+	Flavonoids	Other Flavonoids	9089.55	16543.6	29224.5	48678.9	54330.6	79145.2	131504	55298.1	60109.7	9398.67	1616.23	7613.45
meta_181	C30H26O13	Gallocatechin-(4α→8)-catechin	593.13	285.6	[M-H]-	Flavonoids	Flavanols	23188.4	18643.7	39163.2	324455	295346	327949	139920	150277	130286	1505.64	3449.47	2170.78
meta_182	C19H18O10	1,3,7-trihydroxy-2-[3,4,5-trihydroxy-6-(hydroxymethyl)oxan-2-yl]xanthen-9-one	405.08	243.03	[M-H]-	Flavonoids	Other Flavonoids	130903	387572	383070	28526	11641.9	20806.1	11687.8	6280.91	8481.62	145435	186805	70346.5
meta_183	C33H40O21	Kaempferol-6,8-di-C-glucoside-7-O-glucoside	773.22	611.17	[M+H]+	Flavonoids	Flavonols	103305	158636	112360	135499	420341	199030	31538.9	40282.4	30744	6695.38	7751.96	6717.43
meta_184	C21H22O11	Eriodictyol-3'-O-glucoside	449.11	287.06	[M-H]-	Flavonoids	Flavanones	61664.8	87226.4	77813.8	173011	294810	249197	179249	304962	309841	74530.9	65759.3	62016.6
meta_185	C27H30O15	Luteolin-7-O-neohesperidoside (Lonicerin)	595.17	287.06	[M+H]+	Flavonoids	Flavones	4.92056e+07	1.11426e+08	1.0005e+08	5.10717e+06	1.37634e+07	3.60724e+06	1.95494e+06	553055	590280	36514.2	16668.6	14576.7
meta_186	C21H18O12	Kaempferol-3-O-glucuronide	461.07	285.04	[M-H]-	Flavonoids	Flavonols	34836.3	26570.1	23546.4	205638	263921	279182	27064.2	48978.3	34639.2	10645.7	26127.1	11932.1
meta_187	C30H26O13	Biondnoid I	595.14	287.05	[M+H]+	Flavonoids	Flavonols	207794	73911.1	93945.7	92413.1	411291	301081	19478.2	17892.9	23604.6	5205.08	8113.62	3621.19
meta_188	C16H12O6	6,7,8-Tetrahydroxy-5-methoxyflavone	301.07	286.05	[M+H]+	Flavonoids	Flavones	745.295	1498.07	1733.5	9	9	9	9	9	9	3.14161e+06	2.84893e+06	2.07066e+06
meta_189	C26H30O13	Pinocembrin-7-O-(2''-O-arabinosyl)glucoside	549.16	255.06	[M-H]-	Flavonoids	Flavanones	35536.3	23541.2	49643.9	130315	163282	178454	39591.5	48815.9	56003.4	12299.7	9173.84	9287.66
meta_190	C27H31O16+	Delphinidin-3-O-rutinoside	611.16	303.05	[M]+	Flavonoids	Anthocyanidins	196378	114736	160359	1.21723e+07	1.18932e+07	1.20144e+07	4.14822e+06	6.94423e+06	4.8353e+06	3739.84	9176.19	18376.2
meta_191	C21H18O13	Quercetin-4'-O-glucuronide	477.07	301.04	[M-H]-	Flavonoids	Flavonols	34853.2	43504.8	26976	16461	109374	35158.9	12744.4	29731.2	14376	21085.2	15174.3	19708.9
meta_192	C33H40O20	Kaempferol-3-O-neohesperidoside-7-O-glucoside*	757.22	287.06	[M+H]+	Flavonoids	Flavonols	951949	1.84843e+06	883175	226204	1.23491e+06	505045	71993.3	30730.7	59781.3	9	9	9
meta_193	C16H12O7	7-Methoxy-3,6,3',4'-tetrahydroxyflavone	317.07	302.04	[M+H]+	Flavonoids	Other Flavonoids	6548.23	5245.93	83378.5	5.16904e+06	4.88311e+06	5.82436e+06	206777	266705	220188	9687.67	10881.6	13842.3
meta_194	C24H22O15	Tricetin-5-O-(6''-malonyl)glucoside	551.1	303.05	[M+H]+	Flavonoids	Flavones	107578	140598	228377	291160	318523	313568	229608	320016	279823	4471.66	5370.43	11707
meta_195	C33H40O20	Apigenin-8-C-glucoside-7-O-Sophoroside	757.22	595.2	[M+H]+	Flavonoids	Flavones	88411.4	152484	143629	393068	373195	305190	40017.1	60106.6	79118.2	9567.54	32743.9	14102.6
meta_196	C22H23O12+	Petunidin-3-O-glucoside	479.12	317.07	[M]+	Flavonoids	Anthocyanidins	69635.5	65547.3	52805.2	3.4699e+06	3.1038e+06	3.06081e+06	774577	982294	880920	9	9	9
meta_197	C20H18O11	Quercetin-3-O-xyloside (Reynoutrin)	435.09	303.06	[M+H]+	Flavonoids	Flavonols	2.87724e+06	3.13324e+06	2.66644e+06	6.03896e+07	3.85179e+07	5.97392e+07	2.50806e+06	1.25198e+07	3.77849e+06	45264.1	46851.3	16515.3
meta_198	C16H12O7	(2s)-4,8,10-trihydroxy-2-methoxy-1h,2h-furo[3,2-a]xanthen-11-one	317.07	302.04	[M+H]+	Flavonoids	Other Flavonoids	73618.7	53548.7	59356.4	93131.1	122560	95390.9	23163.9	20545.3	8865.47	1.46817e+07	1.08457e+07	9.36971e+06
meta_199	C16H12O5	3',7-dihydroxy-4'-methoxyflavone	285.08	270.05	[M+H]+	Flavonoids	Flavones	2733.38	4049.95	1050.93	8518.07	15269.7	9088.38	9	9	9	215518	261993	139357
meta_200	C24H20O9	Catechin-(7,8-bc)-4β-(3,4-dihydroxyphenyl)-dihydro-2-(3H)-one	451.1	341.06	[M-H]-	Flavonoids	Flavanols	7004.86	6386.38	3896.28	128225	82439.6	113361	13654.4	10029.3	14802.1	14080.3	6393.91	30806.4
meta_201	C30H26O14	Quercetin-3-O-(6''-O-p-Coumaroyl)glucoside*	611.14	147.04	[M+H]+	Flavonoids	Flavonols	68670	60608.9	32751.6	291154	727490	571941	74786.8	69952	53933.6	2085.43	2840.27	2204.25
meta_202	C28H32O17	Isorhamnetin-3,7-O-diglucoside	641.17	479.11	[M+H]+	Flavonoids	Flavonols	417009	721720	529324	4.03325e+06	6.33669e+06	4.93046e+06	505124	598805	814866	11222.4	56579.1	17226.2
meta_203	C30H26O12	Apigenin-7-O-(6''-p-Coumaryl)glucoside	579.15	271.06	[M+H]+	Flavonoids	Flavones	170023	143829	128819	1.71889e+06	1.3316e+06	1.26235e+06	409867	345470	494681	9329.3	8508.37	10013.5
meta_204	C16H14O6	Dihydrokaempferide	303.09	229.08	[M+H]+	Flavonoids	Flavanonols	2.0338e+06	1.81913e+06	1.57637e+06	2.64249e+07	3.77888e+07	2.92341e+07	8.85089e+06	1.03283e+07	5.78155e+06	24121.8	48005	29235.9
meta_205	C27H30O15	Luteolin-6-C-glucoside-7-O-rhamnoside	595.17	449.11	[M+H]+	Flavonoids	Flavones	549189	527453	542714	1.63657e+06	1.87873e+06	1.59876e+06	1.00404e+06	822931	702396	8061.7	452492	7047.59
meta_206	C27H32O16	Eriodictyol-8-C-glucoside-4'-O-glucoside	613.18	451.1	[M+H]+	Flavonoids	Flavanones	140243	102233	82855.3	85008.6	182823	316086	157951	148530	181320	371577	308615	49727.3
meta_207	C21H20O10	Apigenin-4'-O-glucoside	433.11	271.07	[M+H]+	Flavonoids	Flavones	9274.78	26857.2	22160.4	64871.5	63975.3	70331.9	50109.7	41473.3	72817.9	74288.1	24234.7	10357.7
meta_208	C22H22O10	Acacetin-7-O-glucoside (Tilianin)*	447.13	285.1	[M+H]+	Flavonoids	Flavones	21880.6	8118.82	18756.3	78037.1	91269.3	88126.7	84051.2	44116.2	90470.1	68720.2	11930.7	42210.4
meta_209	C30H26O14	Gallocatechin-(4α→8)-gallocatechin	611.14	287.05	[M+H]+	Flavonoids	Flavanols	805084	1.94357e+06	832522	408500	2.22215e+06	1.09354e+06	133717	57461.7	79788.9	17208.6	31249.2	14032.2
meta_210	C21H20O11	Luteolin-7-O-glucoside (Cynaroside)	449.11	287.06	[M+H]+	Flavonoids	Flavones	2.78218e+07	1.72276e+07	6.53187e+07	2.2629e+07	3.47471e+07	2.57433e+07	1.64187e+06	1.41141e+06	888945	32445.7	52943.3	23567.8
meta_211	C27H30O16	Quercetin-3-O-neohesperidoside*	611.16	303.05	[M+H]+	Flavonoids	Flavonols	1.3317e+06	1.56699e+06	1.76879e+06	1.24753e+07	1.17795e+07	1.23421e+07	7.54653e+06	6.05087e+06	3.68893e+06	24245.5	9131.33	7835.71
meta_212	C26H28O16	Quercetin-3-O-sambubioside*	597.14	303.05	[M+H]+	Flavonoids	Flavonols	484400	438910	375661	1.5079e+06	665564	899723	218841	211439	189820	16930.1	1059.64	10913.1
meta_213	C16H14O4	4,4'-Dihydroxy-2-methoxychalcone; Echinatin	271.1	177.05	[M+H]+	Flavonoids	Chalcones	26741.2	44218.3	23171.6	990640	925818	982913	754510	335491	394135	55588.4	10594.8	35439.8
meta_214	C33H42O21	Eriodictyol-6,8-di-C-glucoside-4'-O-glucoside	775.23	612.9	[M+H]+	Flavonoids	Flavanones	14704	7783.97	6409.44	179632	245715	214191	68138.4	101444	69468.3	10935.5	20637.9	7004.94
meta_215	C21H20O13	Myricetin-3-O-β-D-glucoside	481.1	319.04	[M+H]+	Flavonoids	Flavonols	268568	213941	283028	1.35401e+06	1.02789e+06	1.18759e+06	453834	830789	640030	99656.8	185216	15887.4
meta_216	C15H10O5	3',4',7-Trihydroxyflavone	271.06	243.06	[M+H]+	Flavonoids	Flavones	4288.29	5735.99	5653.81	175998	290470	223963	527496	43183.1	162578	86418.4	135717	141865
meta_217	C21H18O12	Tetahydroxyflavone-7-O-glucuronide	461.07	285.05	[M-H]-	Flavonoids	Flavones	35259.6	44995	25186.8	182691	304082	248418	21807.4	40641.6	43070.4	28193.2	25481.6	9013.46
meta_218	C15H12O5	Naringenin chalcone; 2',4,4',6'-Tetrahydroxychalcone	273.08	153.02	[M+H]+	Flavonoids	Chalcones	938529	659672	904987	481572	1.39905e+06	1.05995e+06	1.93281e+06	194606	332634	981154	101310	1.21033e+06
meta_219	C33H40O20	Apigenin-6,8-di-C-glucoside-4'-O-glucoside	757.22	577.2	[M+H]+	Flavonoids	Flavones	11265.2	3196.05	24382.3	290759	328343	329587	11589.4	18611.2	18232.6	5535.97	16430.8	4131.54
meta_220	C21H22O8	3,5,6,7,8,4'-Hexamethoxyflavone	403.14	373.09	[M+H]+	Flavonoids	Flavones	155022	113999	90602.2	480689	630215	1.04524e+06	1.43312e+06	634076	3.95882e+06	209403	1.26202e+06	331854
meta_221	C28H32O16	Hispidulin-8-C-(2''-O-glucosyl)glucoside	625.18	463.13	[M+H]+	Flavonoids	Flavones	170439	181233	279754	1.10048e+06	876443	944370	644337	540134	393417	78089.6	128800	28289.4
meta_222	C44H50O24	Kaempferol-3-O-neohesperidoside-7-O-(2''-sinapoyl)glucoside	963.28	369.12	[M+H]+	Flavonoids	Flavonols	9	7479.46	10545.5	88316.6	120528	92513.7	1394.59	23564.9	5977.37	9	9	9
meta_223	C20H22O7	3',4',5,6,7-Pentamethoxyflavanone*	375.14	211.07	[M+H]+	Flavonoids	Flavanones	5323.44	1743.87	5590.46	16550.4	27197.5	42396.3	55991.8	33130.4	164566	60475.1	173394	50880.3
meta_224	C22H22O12	3'-O-Methyltricetin-7-O-glucoside	479.12	317.07	[M+H]+	Flavonoids	Flavones	159720	190501	125788	2.14757e+06	1.57612e+06	2.47724e+06	1.14446e+06	1.04155e+06	1.09135e+06	31000	24159	48390.2
meta_225	C22H22O11	6-C-Methylquercetin-3-O-rhamnoside	463.12	317.06	[M+H]+	Flavonoids	Flavonols	53032.6	54914.2	45932.8	222363	397799	328925	18443.9	8448.94	27239.2	12298.9	32770.5	16794.9
meta_226	C17H14O7	4',5,7-Trihydroxy-3',6-dimethoxyflavone (Jaceosidin)	331.08	316.06	[M+H]+	Flavonoids	Flavones	2001.78	1866.78	11254.5	57115.5	4851.94	12705.9	20508.2	11956.1	16343	208776	234844	166872
meta_227	C22H22O11	6-C-MethylKaempferol-3-glucoside	463.12	301.08	[M+H]+	Flavonoids	Flavones	142450	157113	91407.3	465646	567533	485480	427859	563707	442654	234734	276499	305633
meta_228	C34H42O20	Rhamnetin-3-O-Rutinoside-5-O-rhamnoside	771.22	317.06	[M+H]+	Flavonoids	Flavonols	694736	630224	1.38396e+06	5.23068e+06	3.60243e+06	4.60736e+06	2.6339e+06	2.16414e+06	1.96942e+06	2654.5	3776.12	3235.25
meta_229	C27H30O17	6-Hydroxykaempferol-3,6-O-Diglucoside	627.16	303.1	[M+H]+	Flavonoids	Flavonols	532222	611388	294821	2.73743e+06	3.82459e+06	2.70416e+06	494379	425954	358444	6379.01	7457.35	6335.4
meta_230	C22H18O11	Epigallocatechin-3-gallate	457.08	169.01	[M-H]-	Flavonoids	Flavanols	52985.4	58507.5	50975	30747.3	13148.7	33545	41226.3	16248.5	137439	97737	133847	42876.1
meta_231	C16H14O4	2',4'-Dihydroxy-4-methoxychalcone; (E)-Cardamonin	271.1	167.04	[M+H]+	Flavonoids	Chalcones	2007.43	6369.75	15526.7	9986.28	72939.8	916.34	9	9	9	9	9	9
meta_232	C39H50O25	Quercetin-3-O-glucosyl(1→4)rhamnoside-7-O-rutinoside	919.27	303.05	[M+H]+	Flavonoids	Flavonols	21249.6	36435.6	71743.9	196647	389754	375357	141501	55931.2	133536	9	9	9
meta_233	C15H10O7	1,2,3,7,8-pentahydroxy-6-methylanthracene-9,10-dione	303.05	229.05	[M+H]+	Flavonoids	Other Flavonoids	1.82128e+06	1.89727e+06	823904	2.75171e+07	3.32012e+07	2.6518e+07	5.72669e+06	7.93483e+06	4.85614e+06	12575.1	12679.1	30974
meta_234	C20H18O10	Juglanin	419.1	287.06	[M+H]+	Flavonoids	Flavonols	8.31515e+06	7.72461e+06	1.02237e+07	1.06403e+07	1.12091e+07	1.31207e+07	605055	299343	413950	6783.5	15430.2	20672.7
meta_235	C17H18O5	2',7-Dihydroxy-3',4'-dimethoxyisoflavan	303.12	285.12	[M+H]+	Flavonoids	Other Flavonoids	17186.4	277004	346268	551449	912863	691325	153998	161657	132165	126205	142747	65113.5
meta_236	C22H22O11	Diosmetin-7-O-glucoside	463.12	301.07	[M+H]+	Flavonoids	Flavones	117116	152179	110852	1.03648e+06	780055	1.66669e+06	231804	236407	214985	4.86967e+06	8.30066e+06	3.1569e+06
meta_237	C16H12O7	Azaleatin (5-O-Methylquercetin)	317.07	302.04	[M+H]+	Flavonoids	Flavonols	9.52293e+06	1.03907e+07	1.13093e+07	6.90448e+07	7.52377e+07	6.60912e+07	1.92912e+07	1.98611e+07	1.80189e+07	9	9	9
meta_238	C22H22O11	Chrysoeriol-8-C-glucoside (Scoparin)	463.11	343.08	[M+H]+	Flavonoids	Flavones	5343.29	6848.4	9074.64	664320	480453	727661	627392	966883	906246	9	9	9
meta_239	C22H24O12	3',5',5,7-Tetrahydroxy-4'-methoxyflavanone-3'-O-glucoside	481.13	319.05	[M+H]+	Flavonoids	Flavones	326479	352668	396899	1.61444e+06	1.85206e+06	1.09872e+06	957137	885098	807479	163705	95975.9	53485.3
meta_240	C21H20O11	Luteolin-6-C-glucoside (Isoorientin)	449.11	299.06	[M+H]+	Flavonoids	Flavones	139599	160341	177242	960079	745994	789633	808202	751294	858375	9	9	9
meta_241	C31H34O19	Isorhamnetin-3-O-(6''-malonyl)glucoside-7-O-rhamnoside	711.17	317.06	[M+H]+	Flavonoids	Flavonols	38009.7	33853.5	28082.9	36444.2	52915.5	22793.8	834681	740802	637800	9	9	9
meta_242	C17H18O5	Polygonatone D	303.12	107.05	[M+H]+	Flavonoids	Other Flavonoids	69457.2	56657	73526.4	4.94226e+06	8.361e+06	8.01845e+06	1.05563e+07	4.09432e+06	5.21621e+06	577642	56739.1	873961
meta_243	C27H30O16	Luteolin-6,8-di-C-glucoside	611.16	593.14	[M+H]+	Flavonoids	Flavones	74129.8	51107.1	79886.3	319651	267800	306782	194127	276136	253115	30096.1	59881.8	206824
meta_244	C33H40O19	Kaempferol-3-(2'',6''-di-O-rhamnosyl)-glucoside	741.22	287.06	[M+H]+	Flavonoids	Flavonols	12112	9130.09	6165.45	239619	352348	305253	35038.4	42944.7	31302.2	2784.99	816.736	570.485
meta_245	C16H14O6	Homoeriodictyol	303.09	153.02	[M+H]+	Flavonoids	Flavanones	188118	164304	312815	1.18821e+06	1.76479e+06	1.59594e+06	1.64664e+06	451509	542195	44800.5	24590.7	23364.3
meta_246	C16H12O6	Diosmetin (5,7,3'-Trihydroxy-4'-methoxyflavone)	301.07	286.05	[M+H]+	Flavonoids	Flavones	98707.4	58037.3	148333	560484	846865	624729	525589	295554	267559	9	9	9
meta_247	C19H18O6	5,6,7,4'-Tetramethoxyflavone*	343.12	313.08	[M+H]+	Flavonoids	Flavones	5178.52	5945.29	5420.46	21209.5	27638.8	41359.9	71263.7	20719.9	189833	15359.1	63895.5	16921.6
meta_248	C27H30O14	Apigenin-7-O-neohesperidoside (Rhoifolin)	579.17	271.06	[M+H]+	Flavonoids	Flavones	270773	172326	154979	1.79664e+06	1.35473e+06	1.2716e+06	407028	428545	425014	10098.4	10667.8	5133.97
meta_249	C22H22O11	Hispidulin-7-O-glucoside(Homoplantaginin)	463.13	301.07	[M+H]+	Flavonoids	Flavones	141922	147742	110208	1.39471e+06	1.21523e+06	1.56911e+06	254138	373325	431031	4.94861e+06	8.37594e+06	4.26874e+06
meta_250	C16H14O5	1,3,7-Trimethoxyxanthone	287.09	272.07	[M+H]+	Flavonoids	Other Flavonoids	9	9	9	7634.59	10742.3	2838.46	6332.78	1459.83	2486.35	5.04069e+06	6.99585e+06	2.60363e+06
meta_251	C19H18O11	Isomangiferin	423.09	405.08	[M+H]+	Flavonoids	Other Flavonoids	468220	490478	1.07174e+06	310271	68301.1	42921.9	415516	104973	483021	558766	447450	150678
meta_252	C19H18O6	5,7,8,4'-Tetramethoxyflavone*	343.12	313.08	[M+H]+	Flavonoids	Flavones	7567.27	7169	5028.79	20367.8	20152	42800	60471.8	27102	194693	6706.29	54433.6	17493.6
meta_253	C33H41O22+	Delphinidin-3-O-sophoroside-5-O-glucoside	789.21	465.1	[M]+	Flavonoids	Anthocyanidins	90760.4	73932.8	114675	9	9	9	6625.03	7037.48	5407.14	8371.81	10504.8	10407.4
meta_254	C16H14O6	1-Hydroxy-2,3,8-trimethoxyxanthone	303.09	288.06	[M+H]+	Flavonoids	Other Flavonoids	11355.2	5113.72	6611.8	2659.92	4030.02	1086.54	7748.39	14640.2	9988.46	4.47854e+06	4.77379e+06	2.29164e+06
meta_255	C15H10O7	1,2,4,5-tetrahydroxy-7-(hydroxymethyl)anthracene-9,10-dione	303.05	229.05	[M+H]+	Flavonoids	Other Flavonoids	373156	656152	528641	9.6288e+06	8.24749e+06	6.63349e+06	1.25889e+06	871897	1.11567e+06	38912.1	10042.2	13599.5
meta_256	C22H22O11	Azalein (Azaleatin-3-O-rhamnoside)	463.12	317.07	[M+H]+	Flavonoids	Flavonols	356100	369314	484522	3.0802e+06	2.86658e+06	2.51073e+06	1.18766e+06	1.41121e+06	1.17328e+06	35139.2	23957.5	7573.41
meta_257	C16H12O6	Hydroxygenkwanin	301.07	258.05	[M+H]+	Flavonoids	Flavones	4265.09	2662.46	2950.7	3367.98	4770.5	1143.62	8444.41	6474.43	5385.41	987595	1.07283e+06	679972
meta_258	C32H38O21	Quercetin-3-O-Sambubioside-5-O-Glucoside	759.2	303.05	[M+H]+	Flavonoids	Flavonols	373647	1.18039e+06	764956	2.92163e+06	1.89464e+06	1.8709e+06	3.65323e+06	1.53946e+06	1.29091e+06	9	9	9
meta_259	C27H30O16	Quercetin-3-O-glucoside-7-O-rhamnoside*	611.16	303.05	[M+H]+	Flavonoids	Flavonols	8.56339e+06	9.01303e+06	1.16772e+07	2.50601e+06	4.93483e+06	4.95184e+06	1.46994e+06	818267	678016	7705.78	11778.3	7942.45
meta_260	C21H20O10	Apigenin-5-O-glucoside	433.11	271.06	[M+H]+	Flavonoids	Flavones	21920.7	9	11227.6	401906	446013	477654	228556	290067	288154	57549.8	28942.4	27366.7
meta_261	C21H24O11	Dihydromarein	451.13	289.08	[M-H]-	Flavonoids	Chalcones	9	9	9	48592.6	68216.4	68250.3	82544.4	23207.3	38336.5	133650	665730	120661
meta_262	C15H10O7	Quercetin	303.05	137.02	[M+H]+	Flavonoids	Flavonols	241561	280828	596978	1.04205e+07	1.32349e+07	1.14199e+07	765010	879545	829951	41879.1	33702.1	35528.6
meta_263	C21H20O11	Carthamone	447.09	285.04	[M-H]-	Flavonoids	Chalcones	8.25531e+06	1.33595e+07	3.82056e+06	3.17097e+06	4.14905e+06	4.3329e+06	560555	258721	230759	9	9	9
meta_264	C20H18O10	Luteolin-8-C-arabinoside	419.1	383.07	[M+H]+	Flavonoids	Flavones	121346	126637	154313	700003	688280	808867	185171	188211	225829	28912.5	30881.1	19304.2
meta_265	C25H24O14	Kaempferide-3-O-(6''-malonyl)glucoside	549.12	301.07	[M+H]+	Flavonoids	Flavonols	3432.67	2793.65	5143.2	405134	267915	267102	84358	44318.7	87296.3	9277.59	6367.83	8230.31
meta_266	C16H12O5	Acacetin	285.08	242.05	[M+H]+	Flavonoids	Flavones	10750.1	4736.37	789.753	3305.09	5163.9	4390.19	15988.3	7178.61	10659.9	5.2875e+07	6.55624e+07	2.60651e+07
meta_267	C16H12O5	Genkwanin (Apigenin 7-methyl ether)	285.08	242.05	[M+H]+	Flavonoids	Flavones	10750.1	4736.37	789.753	3305.09	5163.9	4390.19	15988.3	7178.61	10659.9	5.2875e+07	6.55624e+07	2.60651e+07
meta_268	C20H22O7	5,7,8,3',4'-Pentamethoxyflavanone*	375.14	211.06	[M+H]+	Flavonoids	Flavones	3585.78	3713.24	1355.53	18433.8	23610.4	29753.2	65264.3	25156.4	131782	94622.9	242824	61687.8
meta_269	C21H20O11	Luteolin-8-C-glucoside (Orientin)	449.11	299.05	[M+H]+	Flavonoids	Flavones	168041	209754	138360	959617	814009	802748	775823	193003	896654	6070.1	6391.28	7036.84
meta_270	C22H22O11	Diosmetin-6-C-glucoside	463.12	427.1	[M+H]+	Flavonoids	Flavones	29478.2	41218.1	46094.4	505093	365176	426668	380689	588706	583164	38514.5	16215.6	33682.2
meta_271	C15H12O5	Naringenin (5,7,4'-Trihydroxyflavanone)	273.08	153.02	[M+H]+	Flavonoids	Flavanones	1.03917e+06	652578	975632	518354	1.54311e+06	1.18128e+06	2.09457e+06	184375	335896	1.10362e+06	122822	1.33536e+06
meta_272	C28H32O15	Diosmetin-7-O-Neohesperidoside (Neodiosmin)*	609.18	301.07	[M+H]+	Flavonoids	Flavones	72915.9	118943	182342	6.20245e+06	3.76475e+06	4.25567e+06	3.35903e+06	4.85515e+06	4.36049e+06	23933	11489.2	7446.78
meta_273	C27H30O16	Kaempferol-6,8-di-C-glucoside	611.16	593.15	[M+H]+	Flavonoids	Flavonols	175144	54374.3	84804.3	338128	309209	314833	184465	261686	272828	9	9	9
meta_274	C33H40O20	Kaempferol-3-O-rutinoside-7-O-glucoside	757.22	287.06	[M+H]+	Flavonoids	Flavonols	48552.5	101521	21427	105500	197505	131825	34539.8	47993.5	29173	9	9	9
meta_275	C17H14O8	5,7,3'-Trihydroxy-4,6,5'-trimethoxyxanthone	345.06	285.04	[M-H]-	Flavonoids	Other Flavonoids	6360.99	20583.1	12489	38812.5	7530.66	8275.91	54368.2	57967.6	101106	9	9	9
meta_276	C26H26O14	Tricin-7-O-(2''-Malonyl)rhamnoside	561.12	329.1	[M-H]-	Flavonoids	Flavones	3960.63	4264.48	4515.4	123803	85343.3	208922	27295.5	16458.3	11620	1987.36	3267.51	2432.58
meta_277	C27H30O16	Kaempferol-3-O-galactoside-4'-O-glucoside	611.16	287.06	[M+H]+	Flavonoids	Flavonols	59020.8	34496	73482	228224	335103	261881	3726.26	10554.7	10714.7	2394.34	5823.19	6276.72
meta_278	C34H42O20	Chrysoeriol-7-O-rutinoside-5-O-glucoside	771.23	463.2	[M+H]+	Flavonoids	Flavones	266812	393919	382139	1.84399e+06	1.5318e+06	1.47932e+06	1.23288e+06	1.34841e+06	541209	6754.65	16374.6	1965.09
meta_279	C16H14O5	5,7-dihydroxy-3-(4'-hydroxybenzyl)-chroman-4-one	287.09	167.04	[M+H]+	Flavonoids	Other Flavonoids	10876.1	10989.8	10776	2.3725e+06	4.15173e+06	6.45378e+06	4.67638e+06	834226	1.16079e+06	511432	70221.8	491617
meta_280	C25H26O15	Quercetin-3-O-xylosyl(1→2)arabinoside	567.13	303.05	[M+H]+	Flavonoids	Flavonols	16368.6	2417.23	3029.19	52755.6	40401.4	23056.2	21267.4	22872.6	13970.6	3276.72	1377.72	4845.14
meta_281	C21H20O9	Apigenin-6-C-fucoside	417.12	381.1	[M+H]+	Flavonoids	Flavones	5471.77	26567.5	26660.7	50933.1	38460.2	38102.6	497287	209105	205235	17573.4	32497.1	16139.6
meta_282	C16H14O5	5,4'-Dihydroxy-7-methoxyflavanone (Sakuranetin)	287.09	167.03	[M+H]+	Flavonoids	Flavanones	4087.18	6108.38	5749.11	98647.4	136174	140660	232041	6555.67	44542	9	9	9
meta_283	C27H30O15	Vitexin-7-O-glucoside	595.16	577.16	[M+H]+	Flavonoids	Flavones	148085	48276.5	78523.2	5.53374e+06	4.64988e+06	3.66437e+06	583964	669304	590850	24493	48787.9	25592.1
meta_284	C23H22O12	Kaempferol-3-O-(2''-O-acetyl)glucoside	491.12	287.05	[M+H]+	Flavonoids	Flavonols	105550	2.09605e+06	168844	21489.5	34409.5	26085.9	10519	3243.79	6443.05	56755.5	3779.85	5789.92
meta_285	C20H20O7	Sinensetin (5,6,7,3',4'-pentamethoxyflavone)	373.13	312.11	[M+H]+	Flavonoids	Flavones	4417.01	3271.7	1781.75	19019	17286.3	31205.2	45097	15307.5	89694.5	17654	104175	23035.5
meta_286	C22H22O11	Hispidulin-8-C-glucoside	463.13	343.09	[M+H]+	Flavonoids	Flavones	6502.51	2336.53	5269.86	809524	564050	852498	523959	1.04005e+06	972068	8266.11	34332.6	27825.8
meta_287	C37H38O20	Quercetin-3-O-(2'''-O-feruloyl)sophoroside	803.2	339.11	[M+H]+	Flavonoids	Flavonols	7857.67	10615.1	1578.57	56612.4	176666	163739	21372.5	17307.9	35692.1	9	9	9
meta_288	C27H30O17	Quercetin-3-O-sophoroside (Baimaside)	627.16	303.06	[M+H]+	Flavonoids	Flavonols	624313	777739	783472	1.86943e+06	4.12985e+06	4.26439e+06	649268	471039	327668	10711.3	3265.73	9739.01
meta_289	C15H10O6	7,8,3',4'-tetrahydroxyflavone	287.05	153.02	[M+H]+	Flavonoids	Flavones	27476.2	21309.4	31234.7	9	9	9	5551.72	3065.47	2758.63	1.02619e+06	951217	861458
meta_290	C16H12O6	3-Methylkaempferol*	301.07	258.05	[M+H]+	Flavonoids	Flavonols	3518.64	15977.6	3641.81	2828.84	3867.39	6503.48	18825.9	22180.6	13396.5	539731	989132	513371
meta_291	C16H14O5	8-Demethylfarrerol	287.09	167.03	[M+H]+	Flavonoids	Flavanones	126500	158218	337519	3.24585e+06	3.17027e+06	4.52952e+06	4.40852e+06	1.36406e+06	2.35168e+06	381931	8440.4	240423
meta_292	C19H20O7	5-Hydroxy-6,7,3',4'-tetramethoxyflavanone	361.13	197.06	[M+H]+	Flavonoids	Flavanones	4201.1	6479.17	8855.19	44619.1	65313	46811.1	90177	44582.9	54945	5575.45	2657.67	13744.6
meta_293	C15H10O6	Fisetin	287.06	137.02	[M+H]+	Flavonoids	Flavonols	166177	238629	167372	205589	291186	281688	24300.8	25133.7	30644.3	9	9	9
meta_294	C16H12O5	Wogonin (5,7-Dihydroxy-8-Methoxyflavone)	285.08	270.07	[M+H]+	Flavonoids	Flavones	2194.27	717.408	880.223	144525	482885	211326	1.75682e+06	78904.5	225768	17639.6	5964.6	8640.14
meta_295	C17H14O6	5,4'-Dihydroxy-3,7-dimethoxyflavone(Kumatakenin)	315.09	300.06	[M+H]+	Flavonoids	Flavonols	5954	4525.13	9223.56	84368	86751.2	64725.3	29531	23372.2	20801.9	9	9	9
meta_296	C43H48O23	Isorhamnetin-3-O-(6''-O-p-coumarol)sophoroside-7-O-rhamnoside	933.27	317.07	[M+H]+	Flavonoids	Flavonols	9	9	9	39030.8	92932.9	47589.4	37715.9	32469.2	39985	9	9	9
meta_297	C17H14O6	3',4'-Dihydroxy-7,5'-dimethoxyflavone	315.09	300.06	[M+H]+	Flavonoids	Flavones	1873.01	1052.9	2267.96	81173.1	87294	109713	279119	7975.06	23366.7	12386.1	9	6817.96
meta_298	C26H28O16	Quercetin-3-O-apiosyl(1→2)galactoside*	597.14	303.04	[M+H]+	Flavonoids	Flavonols	183654	346580	146075	409174	498886	620701	127505	262395	236510	12132	5523.2	1654.56
meta_299	C23H22O13	Quercetin-3-O-(6''-O-acetyl)glucoside	507.12	303.05	[M+H]+	Flavonoids	Flavonols	34554.8	697540	114620	5459.68	7957.32	11396.6	6855.11	23758.7	13660.9	19225.5	9918.68	5795.72
meta_300	C26H28O16	Quercetin 3-O-glucoside 7-O-xyloside*	597.15	303.05	[M+H]+	Flavonoids	Flavonols	457583	550091	299818	849728	689432	1.04555e+06	118839	270414	253214	12006.6	8385.25	15174.1
meta_301	C23H22O14	Tricin-7-O-saccharic acid	521.09	329.2	[M-H]-	Flavonoids	Flavones	190790	356001	213057	61414.7	43600.4	37791.6	179222	94220	139979	611832	566642	642457
meta_302	C16H12O6	Kaempferide (3,5,7-Trihydroxy-4'-methoxyflavone)*	301.07	258.05	[M+H]+	Flavonoids	Flavonols	3399.57	11326.8	5090.33	9	9	9	4757.23	21519.5	19183	488179	893150	257553
meta_303	C21H22O11	Dihydrokaempferol-3-O-glucoside	451.12	289.08	[M+H]+	Flavonoids	Flavanonols	279717	186115	340837	704759	670827	410449	392634	297108	343774	48870.4	112269	14427.9
meta_304	C15H10O7	1,2,5,7,8-pentahydroxy-3-methylanthracene-9,10-dione	303.05	303.05	[M+H]+	Flavonoids	Other Flavonoids	18998.1	21898.7	58508.6	856838	1.00784e+06	1.02871e+06	70443.7	64641.2	46896.9	747.088	1725.53	2004.49
meta_305	C22H23O11+	Peonidin-3-O-glucoside	463.12	301.07	[M]+	Flavonoids	Anthocyanidins	10671.6	70539.4	31466.3	453961	321955	337790	58951.9	59920.7	70655.2	9	9	9
meta_306	C28H32O16	Isorhamnetin-3-O-neohesperidoside*	625.18	317.07	[M+H]+	Flavonoids	Flavonols	1.07233e+06	1.59341e+06	1.37483e+06	5.63607e+06	5.50454e+06	5.26075e+06	4.5605e+06	3.38738e+06	2.79857e+06	5519.77	5365.8	9
meta_307	C22H22O12	Rhamnetin-3-O-Glucoside	479.12	317.07	[M+H]+	Flavonoids	Flavonols	677134	566501	695017	5.51676e+06	9.06484e+06	8.50144e+06	1.10883e+06	1.48743e+06	1.24895e+06	6631.5	8102.24	3519.05
meta_308	C21H22O11	Eriodictyol-7-O-glucoside	451.12	289.07	[M+H]+	Flavonoids	Flavanones	228024	213707	278481	451929	525790	456149	285311	278449	190493	57286.9	25888.2	20574.1
meta_309	C27H32O15	Eriodictyol-7-O-Rutinoside (Eriocitrin)	597.18	289.07	[M+H]+	Flavonoids	Flavanones	3.43688e+06	1.74254e+06	1.83078e+06	50271.9	167401	202199	60066.5	15300.2	39464.2	9	9	9
meta_310	C31H28O13	Hispidulin-7-O-(6''-O-p-Coumaroyl)Glucoside	609.18	463.08	[M+H]+	Flavonoids	Flavones	22137.4	30050.9	30698.4	170018	121169	131810	130537	154520	235434	38118.6	25133.5	17866
meta_311	C33H40O21	Quercetin-3-rutinoside-7-galactoside	773.21	303.05	[M+H]+	Flavonoids	Other Flavonoids	76058.1	53702.6	117649	6.81845e+06	6.80661e+06	6.06038e+06	2.25649e+06	2.67704e+06	1.39041e+06	1909.48	1938.39	713.629
meta_312	C23H24O13	Syringetin-7-O-glucoside	509.13	347.08	[M+H]+	Flavonoids	Flavonols	40883.2	113543	116792	111761	99855.8	87658.7	362057	116712	180533	60752	34799.3	40669.4
meta_313	C23H24O12	Tricin-4'-O-glucoside	493.13	331.08	[M+H]+	Flavonoids	Flavones	26887.4	46432	67173.9	1.01523e+06	597127	657415	410826	430201	503567	4357.17	8228.24	1690.57
meta_314	C27H30O16	Quercetin-3-O-(2''-O-rhamnosyl)galactoside	611.16	303.05	[M+H]+	Flavonoids	Flavonols	9.92376e+06	1.26181e+07	1.27288e+07	6.82432e+07	4.89775e+07	6.08735e+07	6.28573e+07	5.62719e+07	3.20005e+07	51837.3	126016	29425.1
meta_315	C21H22O11	3',5,5',7-Tetrahydroxyflavanone-7-O-glucoside	451.12	289.07	[M+H]+	Flavonoids	Flavanones	295423	278371	362435	956542	788610	525712	413935	286653	317686	58276.4	41921.7	10171.7
meta_316	C15H12O7	1,3,7-trihydroxy-5,6-dimethoxyxanthen-9-one	305.07	195.03	[M+H]+	Flavonoids	Other Flavonoids	5632.33	36657.3	2795.54	69972	51166.9	52882.1	7370.55	4858.24	7816.75	113567	192367	124413
meta_317	C16H16O3	7-Hydroxy-4'-methoxyflavane	257.12	123.05	[M+H]+	Flavonoids	Other Flavonoids	2951.06	5485.15	4568.58	23889.7	147808	60939.8	147675	6238.13	22623.6	2041.27	2253.07	3715.07
meta_318	C23H24O12	Tricin-5-O-Glucoside	491.12	329.1	[M-H]-	Flavonoids	Flavones	64909	465533	100573	673960	1.05658e+06	859246	213500	213632	276195	73518.8	55754.9	59584.8
meta_319	C29H34O16	Tricin-7-O-rutinoside	639.19	331.08	[M+H]+	Flavonoids	Flavones	24487.8	33637.8	6232.98	181884	104843	120959	576422	419608	453661	2225.04	5306.58	1909.83
meta_320	C15H14O5	Epiafzelechin	275.09	107.05	[M+H]+	Flavonoids	Flavanols	9767.86	5699.33	2521.64	60819.1	120190	69026.4	78554.6	27716.8	32608.1	5135.3	15801.7	8664.96
meta_321	C28H32O16	Sexangularetin-3-O-glucoside-7-O-rhamnoside	625.18	317.07	[M+H]+	Flavonoids	Flavonols	2.80561e+06	5.49907e+06	5.66811e+06	3.15435e+06	4.42235e+06	2.17291e+06	922627	790109	1.18985e+06	9	9	9
meta_322	C15H10O4	3,4'-Dihydroxyflavone	255.07	181.06	[M+H]+	Flavonoids	Flavones	7067.74	3206.5	4144.35	14295.7	30654.5	12856.9	30191.3	10187.3	8900.09	56014.6	36038.2	38432.8
meta_323	C22H22O10	Acacetin-7-O-galactoside*	447.13	285.08	[M+H]+	Flavonoids	Flavones	9942.24	4044.77	4191.31	50063	66257.8	80005.1	112580	31920.4	67381.4	31415.6	14165.6	7319.85
meta_324	C22H22O12	5,7,3',4'-Tetrahydroxy-6-methoxyflavone-8-C-glucoside	479.12	357.08	[M+H]+	Flavonoids	Flavones	2266.23	4175.62	6994.62	24630.5	33175	47239.6	4633.33	10701.9	21556	3676.04	5062.71	7270.77
meta_325	C42H46O23	kaempferol-3-p-coumaroyldiglucoside-7-glucoside	917.24	755.19	[M-H]-	Flavonoids	Flavonols	9	178680	180814	127987	186348	140046	107298	102533	69934	7545.12	2547.43	6286.51
meta_326	C22H18O10	Catechin gallate	441.08	169.01	[M-H]-	Flavonoids	Flavanols	71254.3	84440.2	82953.1	51458.1	20510.8	29798.6	84036.3	33578.4	212360	244992	122251	84742
meta_327	C34H42O20	Typhaneoside	771.23	317.07	[M+H]+	Flavonoids	Flavones	9.64467e+06	1.50211e+07	6.19931e+06	3.16413e+07	2.34759e+07	3.4416e+07	2.8349e+07	1.72839e+07	1.94073e+07	24029.5	30703.3	9480.08
meta_328	C20H18O11	Morin-3-O-xyloside	435.09	303.05	[M+H]+	Flavonoids	Flavonols	1.89347e+06	5.67198e+06	6.04766e+06	6.55548e+07	4.84406e+07	4.44914e+07	1.0498e+07	9.51987e+06	1.0888e+07	48345.7	73668.3	38983.3
meta_329	C15H10O5	3,7,4'-Trihydroxyflavone	271.06	137.02	[M+H]+	Flavonoids	Flavones	6034.26	4124.01	4997.31	47168.6	31789.9	43649.8	51286.8	48112.2	94469.4	3440.15	3428.31	8239.17
meta_330	C38H40O20	Kaempferol-3-O-(6''-Sinapyl)glucosyl-(1→2)-Galactoside	817.22	369.12	[M+H]+	Flavonoids	Flavonols	5478.8	5685.91	3010.42	167326	219396	228506	61738.2	68243.5	41778.1	586.438	9	3383.7
meta_331	C21H20O13	Quercetagetin-7-O-glucoside(Quercetagitrin)	481.1	319.05	[M+H]+	Flavonoids	Flavonols	276846	331783	294243	1.42587e+06	1.31569e+06	1.36694e+06	731299	694016	681836	167566	214170	63053.1
meta_332	C28H32O16	Rhamnetin-3-O-Rutinoside*	625.17	317.07	[M+H]+	Flavonoids	Flavonols	5.26171e+06	4.54867e+06	1.16532e+07	7.28139e+06	5.03373e+06	3.89541e+06	991302	1.28008e+06	965972	2820.65	7139.77	564.51
meta_333	C33H40O20	Quercetin-3-O-(2''-O-Rhamnosyl)rutinoside	757.22	303.05	[M+H]+	Flavonoids	Flavonols	619079	553365	521790	4.45245e+06	4.21876e+06	4.42035e+06	1.58692e+06	2.02712e+06	3.18084e+06	4362.2	2656.19	1563.41
meta_334	C21H20O11	Quercetin-3-O-rhamnoside(Quercitrin)	449.11	303.05	[M+H]+	Flavonoids	Flavonols	170771	107727	155894	4.81624e+06	2.17366e+06	4.03169e+06	181443	378368	168810	8782.01	8113.07	19565.4
meta_335	C22H22O12	3'-O-Methyltricetin-5-O-glucoside	479.12	317.1	[M+H]+	Flavonoids	Flavones	129941	77369.8	89846.5	1.94556e+06	815870	1.40063e+06	939317	739640	447488	34896.8	33532.4	39690.3
meta_336	C16H14O6	Hesperetin	303.09	177.05	[M+H]+	Flavonoids	Flavanones	12735.3	12989.3	38905.9	1.91812e+06	1.60136e+06	1.48055e+06	780131	1.18014e+06	1.09968e+06	59307.6	404647	129882
meta_337	C15H10O5	Apigenin; 4',5,7-Trihydroxyflavone	271.06	153.02	[M+H]+	Flavonoids	Flavones	18385.2	10795.7	15942.7	64775.8	58635.1	47674.4	150359	140451	147028	25535.2	15837.9	19707.5
meta_338	C28H32O15	Diosmetin-8-C-(2''-O-rhamnosyl)glucoside	609.18	445.11	[M+H]+	Flavonoids	Flavones	19286.2	36087.2	43133.4	191068	161118	201035	63338.1	59928.2	61353.3	9318.29	28119.3	5583.6
meta_339	C16H12O6	5,7,8-Tetrahydroxy-6-methoxyflavone*	301.07	286.05	[M+H]+	Flavonoids	Flavones	7583.26	18862.9	3845.79	154410	244506	221339	659892	66149.1	68079.9	1.38812e+07	1.42205e+07	8.65739e+06
meta_340	C33H40O21	6-Hydroxykaempferol-3-O-Rutinoside-6-O-glucoside	773.21	303.05	[M+H]+	Flavonoids	Flavonols	722573	1.5718e+06	843203	1.40042e+06	3.26397e+06	2.85551e+06	424429	428167	217251	2296.36	2116.03	1900.55
meta_341	C30H26O14	Quercetin-3-O-(6''-O-p-Coumaroyl)galactoside*	611.14	147.04	[M+H]+	Flavonoids	Flavonols	57316.1	51795.8	68364.9	327788	363885	541868	63113.6	58798.4	13271.7	2853.82	4817.18	4989.37
meta_342	C20H18O11	Avicularin(Quercetin-3-O-α-L-arabinofuranoside)	435.09	303.05	[M+H]+	Flavonoids	Flavonols	340498	361448	507978	6.37319e+06	1.01365e+07	7.24133e+06	926501	1.76917e+06	1.36898e+06	13505.3	5757.01	6059.84
meta_343	C28H32O16	Chrysoeriol-7,4'-di-O-glucoside	625.18	301.6	[M+H]+	Flavonoids	Flavones	66079.4	148889	147590	91873.1	185613	132513	6420.15	32259.5	14880.4	2162.45	2651.83	5350.48
meta_344	C23H24O13	5,6,3',4'-Tetrahydroxy-3,7-dimethoxyflavone-6-O-glucoside	509.13	347.08	[M+H]+	Flavonoids	Flavones	61981.9	21398.8	25138.1	95165.5	132614	92257.1	334184	177440	234167	31830.5	8222.04	26426.5
meta_345	C27H30O15	Kaempferol-3-O-glucoside-7-O-rhamnoside	595.17	287.06	[M+H]+	Flavonoids	Flavonols	8.5747e+07	9.26596e+07	8.68773e+07	3.94044e+06	7.37887e+06	4.70669e+06	3.06918e+06	1.39026e+06	1.84471e+06	37165.4	28062	32365.9
meta_346	C22H22O11	Isorhamnetin-3-O-rhamnoside	463.12	317.06	[M+H]+	Flavonoids	Flavonols	156254	128864	166971	1.1596e+07	6.03045e+06	4.35087e+06	355634	364115	304290	29371.7	15028.2	16174.8
meta_347	C32H38O20	Luteolin-7-O-Sophoroside-5-O-arabinoside	743.2	287.06	[M+H]+	Flavonoids	Flavones	404277	191849	461546	514971	242871	980524	611149	650295	271399	9	9	9
meta_348	C17H16O6	(3R)-5,7-Dihydroxy-8-methyl-3-(2',4'-dihydroxybenzyl)-chroma-4-one	315.09	125.02	[M-H]-	Flavonoids	Other Flavonoids	12699.6	6887.1	6772.72	19020.9	8735.37	33872	24392.5	6924.43	6364.64	5044.35	4120.29	4120.04
meta_349	C28H32O16	Tamarixetin-3-O-glucoside-7-O-rhamnoside	625.18	317.07	[M+H]+	Flavonoids	Flavonols	6.68651e+06	2.8528e+06	8.50707e+06	3.81993e+06	2.31452e+06	3.36592e+06	836197	850884	1.04864e+06	8716.24	692.805	674.026
meta_350	C33H40O21	Quercetin-3-O-sophoroside-7-O-rhamnoside	773.21	303.05	[M+H]+	Flavonoids	Flavonols	76521.9	38746	9836.34	7.09643e+06	6.61858e+06	7.81946e+06	2.42464e+06	2.65399e+06	2.19755e+06	749.405	4170.85	9
meta_351	C28H32O16	Isorhamnetin-3-O-galactoide-7-O-rhamnoside*	625.18	317.07	[M+H]+	Flavonoids	Flavonols	1.27708e+06	1.67472e+06	1.55607e+06	4.51661e+06	8.48113e+06	6.132e+06	4.62374e+06	5.06169e+06	3.80463e+06	5404.12	1849.52	1232.99
meta_352	C23H24O13	Limocitrin-3-O-galactoside	509.13	347.07	[M+H]+	Flavonoids	Flavonols	66246.1	74210.7	52177.9	92766.4	125351	138380	24441	122240	173262	12966.5	63795.2	11576.2
meta_353	C29H34O18	Limocitrin-3-O-sophoroside	671.18	347.07	[M+H]+	Flavonoids	Flavonols	460414	718347	484926	9	9	9	17802.4	3003.45	20252.7	10145.5	5194.25	16093.1
meta_354	C44H50O25	Quercetin-3-O-(6''-O-sinapoyl)glucoside-7-O-rutinoside	979.27	369.12	[M+H]+	Flavonoids	Flavonols	722.766	4418.74	2780.7	105873	150394	112602	56714.8	56206.8	32551.4	726.654	6339.51	4161.84
meta_355	C33H40O20	Quercetin-3-O-α-rhamnosyl (1→2)-[α-rhamnosyl (1→6)]-β-glucoside	757.22	303.05	[M+H]+	Flavonoids	Flavonols	523405	156126	545164	3.4051e+06	4.51448e+06	3.4004e+06	1.64754e+06	3.24535e+06	2.07568e+06	5376.51	3548.8	9
meta_356	C14H6O8	Ellagic acid	301	185.02	[M-H]-	Tannins	Tannin	51342	51654.8	60907.3	91317.4	86556	66712.8	44247.1	64068.3	44383.8	24526.3	72551.4	49136.7
meta_357	C17H14O7	Tricin (5,7,4'-Trihydroxy-3',5'-dimethoxyflavone)	331.08	315.05	[M+H]+	Flavonoids	Flavones	6542.5	4796.7	8429.78	27000.1	6016.43	9119.96	30470.7	12063.1	16731.1	19855.7	16726.8	6616.82
meta_358	C33H40O20	Quercetin-3-O-rutinoside-7-O-rhamnoside	757.21	303.05	[M+H]+	Flavonoids	Flavonols	424468	785059	658094	510161	660990	800818	304658	278816	358812	1392.49	9754.66	9
meta_359	C26H28O15	Luteolin-7-O-glucoside-5-O-arabinoside	581.15	383.2	[M+H]+	Flavonoids	Flavones	9721.99	8446.48	23166.4	280239	360396	202195	34246.9	80021	119732	11973.2	23856.6	5013.03
meta_360	C16H12O6	8,11-dimethoxy-2h-[1,3]dioxolo[4,5-b]xanthen-10-one	301.07	286.05	[M+H]+	Flavonoids	Other Flavonoids	24425.2	5582.34	18173.1	273396	206147	222756	185924	207273	159660	824093	443309	733245
meta_361	C42H46O24	Quercetin-3-O-(2'''-O-p-coumaroyl)sophoroside-7-O-glucoside	935.25	303.05	[M+H]+	Flavonoids	Flavonols	22589.5	38212.4	22904.9	28554.8	23898.5	29329.2	12117	652.976	4582.14	9	9	9
meta_362	C26H28O14	Apigenin-6-C-(2''-xylosyl)glucoside	565.16	433.11	[M+H]+	Flavonoids	Flavones	10079.9	36104.5	49948.1	89117.6	152354	115074	48328.5	27807.6	64527.8	9	9	9
meta_363	C28H32O16	Isorhamnetin-3-O-rutinoside (Narcissin)*	625.18	317.08	[M+H]+	Flavonoids	Flavonols	7.99631e+06	3.92545e+06	5.25626e+06	6.51229e+06	5.10283e+06	3.73245e+06	1.29825e+06	1.62378e+06	1.34698e+06	9	9	9
meta_364	C38H40O21	Quercetin-3-O-[2''-O-(6'''-sinapoyl)glucosyl]glucoside	833.21	369.12	[M+H]+	Flavonoids	Flavonols	1015.84	14967.6	1978.36	280446	212962	231518	7372.13	40898.8	22577.4	9	3664.73	2568.63
