# Supplementary material for: Comparative analysis of flavonoid metabolites from different parts of Hemerocallis citrina
Source: BMC Plant Biol. 2023 Oct 13;23:491. doi: 10.1186/s12870-023-04510-6 (PMC10571393; doi:10.1186/s12870-023-04510-6)
Supplement: Supplementary file 2 — Supplementary Material 2 [file 12870_2023_4510_MOESM2_ESM.xlsx]

## Sheet: Sheet1
Supplementary Table S2. KEGG annotation categroy
KO_Pathway_Level1	KO_Pathway_Level2	Meta_Num	Metabolite_ID	Metabolite_name	KEGG_CIDs
Biosynthesis of other secondary metabolites	ko00941 Flavonoid biosynthesis	3	meta_155;meta_262;meta_86	Epigallocatechin;Quercetin;Catechin	C12127;C00389;C09727
Biosynthesis of other secondary metabolites	ko00942 Anthocyanin biosynthesis	1	meta_305	Peonidin-3-O-glucoside	C12141
Biosynthesis of other secondary metabolites	ko00944 Flavone and flavonol biosynthesis	3	meta_262;meta_266;meta_87	Quercetin;Acacetin;3,7-Di-O-methylquercetin	C00389;C01470;C01265
